# Supplementary material for: Integrated investigation of the clinical implications and targeted landscape for RNA methylation modifications in hepatocellular carcinoma
Source: Eur J Med Res. 2023 Jan 27;28:46. doi: 10.1186/s40001-023-01016-7 (PMC9881284; doi:10.1186/s40001-023-01016-7)
Supplement: Supplementary file 2 — Additional file 2: Table S1. Information of HCC cohorts. Table S2. RNA Modification Writers. Table S3. Samples clustering in 5 HCC cohorts. Table S4. GSVA_KEGG analysis of the DEGs between the Cluster 1/2. Table S5. GSVA_HALLMARK analysis of the DEGs between the Cluster1/2. Table S6. Difference of TME infiltration characteristics between Cluster_1 /2. Table S7. Gene clustering in the pooled HCC cohorts. Table S8. RM_ScoreGroup stratification of the pooled cohort. Table S9. Sample information of the three computational methods of classification in 5 HCC cohorts. Table S10. Association of subtype with three computational methods of classification in TCGA LIHC cohorts. Table S11. The immune-related score of the samples in 5 HCC cohort. Table S12. Clinical information of IMvigor210 cohort. Table S13. The RM_Score of the samples in IMvigor210 cohort. Table S14. The RM_Score related ceRNA network. [file 40001_2023_1016_MOESM2_ESM.xlsx]

## Sheet: Supplementary Table  1
Table S1: Information of HCC cohorts
Dataset	Cancer	Normal
TCGA	369	50
LIRI-JP	232	0
LICA-FR	161	0
GSE76427	115	52
GSE54236	78	77

## Sheet: Supplementary Table  2
Table S2: RNA Modification Writers
Type	Writer
m1A	TRMT6
m1A	TRMT61A
m1A	TRMT61B
m1A	TRMT10C
m1A	RRP8
m3C	METTL2A
m3C	METTL2B
m3C	METTL6
m3C	METTL8
m5C	NOP2
m5C	NSUN2
m5C	NSUN3
m5C	NSUN4
m5C	NSUN5
m5C	NSUN6
m5C	NSUN7
m5C	TRDMT1
m6A	METTL3
m6A	METTL14
m6A	METTL16
m6A	ZCCHC4
m6A	WTAP
m6A	RBM15
m6A	RBM15B
m6A	ZC3H13
m6A	KIAA1429
Nm	CMTR1
Nm	CMTR2
Nm	FBL
Nm	TRMT13
Nm	TRMT44
Nm	TARBP1
Nm	HENMT1
Nm	FTSJ1
Nm	FTSJ3
Nm	MRM1
Nm	FTSJ2
Nm	RNMTL1

## Sheet: Supplementary Table  3
Table S3. Samples clustering in 5 HCC cohorts
TCGA-DD-A4NG-01A	cluster1
TCGA-G3-AAV4-01A	cluster2
TCGA-2Y-A9H1-01A	cluster1
TCGA-BC-A10Y-01A	cluster1
TCGA-K7-AAU7-01A	cluster2
TCGA-BC-A10W-01A	cluster2
TCGA-DD-AACV-01A	cluster2
TCGA-DD-AAD3-01A	cluster1
TCGA-DD-A1EI-01A	cluster2
TCGA-DD-AAC9-01A	cluster1
TCGA-DD-AACT-01A	cluster1
TCGA-GJ-A6C0-01A	cluster1
TCGA-CC-5258-01A	cluster2
TCGA-DD-AADP-01A	cluster1
TCGA-DD-AACW-01A	cluster2
TCGA-ZS-A9CD-01A	cluster1
TCGA-UB-A7MF-01A	cluster1
TCGA-WX-AA46-01A	cluster1
TCGA-CC-A8HV-01A	cluster2
TCGA-DD-AADQ-01A	cluster1
TCGA-DD-AADB-01A	cluster2
TCGA-DD-A1EA-01A	cluster2
TCGA-5R-AA1C-01A	cluster2
TCGA-DD-A113-01A	cluster1
TCGA-2Y-A9H9-01A	cluster1
TCGA-CC-A7IE-01A	cluster2
TCGA-XR-A8TD-01A	cluster1
TCGA-DD-AAD2-01A	cluster1
TCGA-DD-AACY-01A	cluster1
TCGA-CC-A7IF-01A	cluster1
TCGA-DD-AACD-01A	cluster1
TCGA-ED-A4XI-01A	cluster1
TCGA-CC-A9FW-01A	cluster2
TCGA-G3-A5SJ-01A	cluster2
TCGA-DD-AAE2-01A	cluster1
TCGA-G3-A7M9-01A	cluster2
TCGA-EP-A2KC-01A	cluster2
TCGA-2Y-A9GS-01A	cluster2
TCGA-ED-A7PX-01A	cluster2
TCGA-DD-AADC-01A	cluster2
TCGA-DD-AAVZ-01A	cluster1
TCGA-CC-A3MA-01A	cluster2
TCGA-2Y-A9GY-01A	cluster2
TCGA-ED-A627-01A	cluster1
TCGA-2Y-A9GW-01A	cluster1
TCGA-DD-AADO-01A	cluster1
TCGA-DD-AADK-01A	cluster1
TCGA-DD-A1EH-01A	cluster2
TCGA-G3-AAV7-01A	cluster2
TCGA-DD-AACA-01A	cluster2
TCGA-FV-A3R3-01A	cluster1
TCGA-KR-A7K0-01A	cluster1
TCGA-DD-AACC-01A	cluster1
TCGA-BC-A3KG-01A	cluster2
TCGA-G3-AAV2-01A	cluster1
TCGA-CC-A7IK-01A	cluster2
TCGA-G3-A25S-01A	cluster2
TCGA-DD-AADR-01A	cluster1
TCGA-UB-A7MD-01A	cluster2
TCGA-DD-A4NS-01A	cluster2
TCGA-CC-A9FU-01A	cluster2
TCGA-DD-AAE3-01A	cluster1
TCGA-DD-AACP-01A	cluster2
TCGA-2Y-A9H8-01A	cluster2
TCGA-FV-A3I1-01A	cluster2
TCGA-2Y-A9H7-01A	cluster1
TCGA-DD-AAVU-01A	cluster2
TCGA-BC-A110-01A	cluster1
TCGA-ZP-A9CZ-01A	cluster2
TCGA-DD-AAE1-01A	cluster1
TCGA-GJ-A3OU-01A	cluster2
TCGA-RC-A7SB-01A	cluster1
TCGA-DD-AAVS-01A	cluster2
TCGA-CC-A8HS-01A	cluster2
TCGA-FV-A3I0-01A	cluster2
TCGA-2Y-A9GT-01A	cluster1
TCGA-2Y-A9HA-01A	cluster2
TCGA-FV-A2QQ-01A	cluster2
TCGA-DD-AAEH-01A	cluster1
TCGA-DD-AADM-01A	cluster1
TCGA-G3-A3CK-01A	cluster1
TCGA-EP-A26S-01A	cluster1
TCGA-DD-A11A-01A	cluster1
TCGA-DD-AAE6-01A	cluster2
TCGA-XR-A8TE-01A	cluster1
TCGA-DD-A73B-01A	cluster1
TCGA-EP-A3JL-01A	cluster1
TCGA-CC-A3MB-01A	cluster2
TCGA-DD-AAD0-01A	cluster2
TCGA-MI-A75I-01A	cluster2
TCGA-DD-AACZ-01A	cluster2
TCGA-CC-A8HU-01A	cluster2
TCGA-RC-A6M5-01A	cluster1
TCGA-2Y-A9GZ-01A	cluster1
TCGA-DD-AACO-01A	cluster1
TCGA-LG-A6GG-01A	cluster1
TCGA-ED-A7PZ-01A	cluster2
TCGA-DD-A4NV-01A	cluster1
TCGA-DD-A73G-01A	cluster1
TCGA-G3-AAV3-01A	cluster1
TCGA-G3-A25U-01A	cluster1
TCGA-BC-A5W4-01A	cluster1
TCGA-UB-AA0U-01A	cluster2
TCGA-EP-A12J-01A	cluster1
TCGA-G3-A5SI-01A	cluster1
TCGA-FV-A4ZQ-01A	cluster2
TCGA-DD-A4ND-01A	cluster1
TCGA-ED-A8O5-01A	cluster2
TCGA-UB-A7ME-01A	cluster2
TCGA-CC-5264-01A	cluster2
TCGA-DD-AADA-01A	cluster1
TCGA-2Y-A9HB-01A	cluster1
TCGA-DD-AACS-01A	cluster1
TCGA-DD-AAE0-01A	cluster2
TCGA-G3-A5SK-01A	cluster1
TCGA-BC-A69I-01A	cluster1
TCGA-BC-A10R-01A	cluster1
TCGA-BC-A10X-01A	cluster1
TCGA-BC-A10S-01A	cluster1
TCGA-DD-AAVX-01A	cluster1
TCGA-DD-AAVQ-01A	cluster2
TCGA-RC-A7SH-01A	cluster2
TCGA-G3-A3CJ-01A	cluster1
TCGA-DD-A115-01A	cluster1
TCGA-BC-A10Q-01A	cluster2
TCGA-DD-A1EE-01A	cluster2
TCGA-ZP-A9CY-01A	cluster1
TCGA-FV-A23B-01A	cluster1
TCGA-HP-A5MZ-01A	cluster1
TCGA-DD-AACK-01A	cluster2
TCGA-CC-A1HT-01A	cluster2
TCGA-DD-A11B-01A	cluster1
TCGA-ZP-A9D4-01A	cluster1
TCGA-HP-A5N0-01A	cluster1
TCGA-EP-A2KB-01A	cluster1
TCGA-DD-A4NN-01A	cluster2
TCGA-ES-A2HS-01A	cluster1
TCGA-G3-A3CG-01A	cluster1
TCGA-DD-AAVR-01A	cluster1
TCGA-DD-AAD1-01A	cluster2
TCGA-DD-A73D-01A	cluster2
TCGA-DD-AAVW-01A	cluster1
TCGA-DD-A4NF-01A	cluster1
TCGA-DD-AACN-01A	cluster2
TCGA-DD-A3A2-01A	cluster1
TCGA-K7-A5RF-01A	cluster1
TCGA-DD-A116-01A	cluster2
TCGA-DD-A4NI-01A	cluster1
TCGA-BC-A10T-01A	cluster1
TCGA-DD-AADJ-01A	cluster1
TCGA-DD-AACE-01A	cluster1
TCGA-FV-A3R2-01A	cluster2
TCGA-DD-AAE7-01A	cluster1
TCGA-DD-AADD-01A	cluster2
TCGA-4R-AA8I-01A	cluster2
TCGA-FV-A496-01A	cluster1
TCGA-DD-A39X-01A	cluster1
TCGA-DD-AADS-01A	cluster1
TCGA-DD-AAE9-01A	cluster2
TCGA-G3-AAUZ-01A	cluster1
TCGA-WX-AA47-01A	cluster1
TCGA-NI-A4U2-01A	cluster1
TCGA-DD-AACI-01A	cluster1
TCGA-ZP-A9D1-01A	cluster1
TCGA-UB-A7MB-01A	cluster2
TCGA-DD-AAVP-01A	cluster2
TCGA-DD-A4NR-01A	cluster2
TCGA-RG-A7D4-01A	cluster2
TCGA-5R-AAAM-01A	cluster1
TCGA-DD-A3A4-01A	cluster1
TCGA-BC-A217-01A	cluster2
TCGA-RC-A6M3-01A	cluster2
TCGA-DD-A4NQ-01A	cluster2
TCGA-CC-A9FV-01A	cluster2
TCGA-UB-A7MC-01A	cluster2
TCGA-MR-A8JO-01A	cluster1
TCGA-DD-AAEG-01A	cluster2
TCGA-DD-A39W-01A	cluster1
TCGA-DD-A39Z-01A	cluster1
TCGA-BC-A10Z-01A	cluster1
TCGA-WQ-AB4B-01A	cluster1
TCGA-CC-A123-01A	cluster1
TCGA-YA-A8S7-01A	cluster2
TCGA-2Y-A9H2-01A	cluster2
TCGA-5C-A9VG-01A	cluster2
TCGA-CC-A3M9-01A	cluster2
TCGA-EP-A2KA-01A	cluster1
TCGA-DD-AADW-01A	cluster2
TCGA-DD-AAED-01A	cluster2
TCGA-LG-A9QD-01A	cluster1
TCGA-DD-AADV-01A	cluster2
TCGA-G3-A3CH-01A	cluster1
TCGA-G3-AAV1-01A	cluster2
TCGA-ZS-A9CG-01A	cluster1
TCGA-DD-AAW3-01A	cluster2
TCGA-ED-A7PY-01A	cluster1
TCGA-ZP-A9D2-01A	cluster2
TCGA-G3-A25Y-01A	cluster2
TCGA-G3-A3CI-01A	cluster1
TCGA-K7-A5RG-01A	cluster2
TCGA-EP-A3RK-01A	cluster2
TCGA-CC-A7IJ-01A	cluster2
TCGA-MI-A75H-01A	cluster1
TCGA-G3-AAV5-01A	cluster2
TCGA-ED-A7XP-01A	cluster2
TCGA-DD-A1ED-01A	cluster1
TCGA-ED-A5KG-01A	cluster2
TCGA-ED-A459-01A	cluster2
TCGA-2Y-A9GX-01A	cluster1
TCGA-DD-A73E-01A	cluster2
TCGA-QA-A7B7-01A	cluster2
TCGA-DD-AACL-01A	cluster2
TCGA-MR-A520-01A	cluster1
TCGA-DD-A1EF-01A	cluster2
TCGA-G3-A25T-01A	cluster2
TCGA-FV-A4ZP-01A	cluster2
TCGA-WX-AA44-01A	cluster2
TCGA-DD-A4NE-01A	cluster1
TCGA-CC-A7IG-01A	cluster2
TCGA-ZP-A9D0-01A	cluster1
TCGA-G3-A25X-01A	cluster2
TCGA-XR-A8TC-01A	cluster1
TCGA-BC-A3KF-01A	cluster2
TCGA-O8-A75V-01A	cluster1
TCGA-DD-AADI-01A	cluster2
TCGA-BC-A8YO-01A	cluster2
TCGA-DD-A39V-01A	cluster2
TCGA-DD-A1EC-01A	cluster2
TCGA-DD-AACQ-01A	cluster2
TCGA-DD-A1EB-01A	cluster1
TCGA-KR-A7K7-01A	cluster2
TCGA-DD-AAVV-01A	cluster2
TCGA-DD-AADN-01A	cluster1
TCGA-LG-A9QC-01A	cluster2
TCGA-RC-A7S9-01A	cluster1
TCGA-BC-A112-01A	cluster2
TCGA-2Y-A9H0-01A	cluster1
TCGA-CC-A7IL-01A	cluster1
TCGA-KR-A7K2-01A	cluster1
TCGA-DD-AADU-01A	cluster1
TCGA-ED-A66Y-01A	cluster2
TCGA-CC-A8HT-01A	cluster2
TCGA-DD-AADY-01A	cluster2
TCGA-BC-A216-01A	cluster1
TCGA-RC-A7SF-01A	cluster1
TCGA-RC-A7SK-01A	cluster1
TCGA-DD-AAD8-01A	cluster1
TCGA-DD-AAEE-01A	cluster1
TCGA-DD-A119-01A	cluster1
TCGA-G3-AAV6-01A	cluster2
TCGA-DD-A73F-01A	cluster1
TCGA-DD-A4NP-01A	cluster1
TCGA-DD-AAEK-01A	cluster1
TCGA-DD-A11D-01A	cluster1
TCGA-DD-A1EG-01A	cluster2
TCGA-PD-A5DF-01A	cluster1
TCGA-DD-A3A9-01A	cluster1
TCGA-2Y-A9H4-01A	cluster1
TCGA-DD-A118-01A	cluster1
TCGA-DD-A4NL-01A	cluster1
TCGA-5C-A9VH-01A	cluster2
TCGA-3K-AAZ8-01A	cluster2
TCGA-MI-A75G-01A	cluster1
TCGA-DD-A3A6-01A	cluster1
TCGA-CC-A5UD-01A	cluster2
TCGA-DD-A3A3-01A	cluster1
TCGA-CC-A7IH-01A	cluster1
TCGA-DD-A4NH-01A	cluster2
TCGA-K7-A6G5-01A	cluster1
TCGA-DD-AACU-01A	cluster2
TCGA-BW-A5NO-01A	cluster2
TCGA-XR-A8TG-01A	cluster1
TCGA-DD-A1EJ-01A	cluster2
TCGA-CC-5259-01A	cluster1
TCGA-2Y-A9H3-01A	cluster1
TCGA-UB-AA0V-01A	cluster1
TCGA-GJ-A9DB-01A	cluster2
TCGA-DD-A4NK-01A	cluster1
TCGA-2Y-A9H6-01A	cluster1
TCGA-BD-A2L6-01A	cluster1
TCGA-G3-A5SM-01A	cluster1
TCGA-DD-AAD5-01A	cluster2
TCGA-BD-A3EP-01A	cluster2
TCGA-CC-5260-01A	cluster2
TCGA-WQ-A9G7-01A	cluster2
TCGA-FV-A2QR-01A	cluster1
TCGA-DD-AAW2-01A	cluster2
TCGA-DD-AA3A-01A	cluster2
TCGA-CC-5263-01A	cluster2
TCGA-FV-A495-01A	cluster1
TCGA-BC-A10U-01A	cluster2
TCGA-ZS-A9CE-01A	cluster1
TCGA-G3-A7M8-01A	cluster1
TCGA-5R-AA1D-01A	cluster1
TCGA-ED-A82E-01A	cluster2
TCGA-DD-A3A1-01A	cluster1
TCGA-MI-A75E-01A	cluster1
TCGA-DD-AAEA-01A	cluster2
TCGA-ZS-A9CF-01A	cluster1
TCGA-G3-A25V-01A	cluster1
TCGA-CC-A9FS-01A	cluster2
TCGA-BC-A69H-01A	cluster2
TCGA-DD-A3A7-01A	cluster1
TCGA-CC-5261-01A	cluster2
TCGA-G3-AAV0-01A	cluster1
TCGA-DD-AAE4-01A	cluster1
TCGA-CC-A7II-01A	cluster2
TCGA-DD-A3A8-01A	cluster1
TCGA-G3-A7M5-01A	cluster1
TCGA-CC-A3MC-01A	cluster1
TCGA-2V-A95S-01A	cluster2
TCGA-ED-A66X-01A	cluster2
TCGA-G3-A6UC-01A	cluster1
TCGA-BD-A3ER-01A	cluster1
TCGA-DD-A3A5-01A	cluster1
TCGA-DD-AACH-01A	cluster2
TCGA-CC-5262-01A	cluster2
TCGA-DD-AADG-01A	cluster2
TCGA-DD-AAW0-01A	cluster1
TCGA-DD-AACJ-01A	cluster2
TCGA-DD-AADL-01A	cluster2
TCGA-RC-A6M6-01A	cluster2
TCGA-DD-A4NO-01A	cluster1
TCGA-CC-A5UE-01A	cluster2
TCGA-G3-A7M7-01A	cluster1
TCGA-ES-A2HT-01A	cluster1
TCGA-DD-AACX-01A	cluster1
TCGA-2Y-A9GV-01A	cluster1
TCGA-DD-AACF-01A	cluster2
TCGA-BW-A5NP-01A	cluster2
TCGA-UB-A7MA-01A	cluster2
TCGA-G3-A25Z-01A	cluster1
TCGA-MI-A75C-01A	cluster2
TCGA-DD-A4NA-01A	cluster2
TCGA-ZP-A9CV-01A	cluster1
TCGA-T1-A6J8-01A	cluster1
TCGA-DD-A1EK-01A	cluster1
TCGA-5C-AAPD-01A	cluster2
TCGA-KR-A7K8-01A	cluster1
TCGA-DD-AAD6-01A	cluster2
TCGA-DD-A4NB-01A	cluster1
TCGA-DD-A11C-01A	cluster1
TCGA-WJ-A86L-01A	cluster1
TCGA-ED-A8O6-01A	cluster2
TCGA-DD-AAEB-01A	cluster1
TCGA-2Y-A9GU-01A	cluster1
TCGA-DD-A73A-01A	cluster1
TCGA-RC-A6M4-01A	cluster1
TCGA-BW-A5NQ-01A	cluster2
TCGA-DD-AAVY-01A	cluster2
TCGA-DD-A1EL-01A	cluster2
TCGA-DD-A4NJ-01A	cluster2
TCGA-G3-A5SL-01A	cluster1
TCGA-DD-AACG-01A	cluster2
TCGA-DD-AAC8-01A	cluster2
TCGA-ED-A7XO-01A	cluster1
TCGA-DD-AACB-01A	cluster2
TCGA-G3-A7M6-01A	cluster2
TCGA-ED-A97K-01A	cluster2
TCGA-DD-A73C-01A	cluster1
TCGA-DD-AAW1-01A	cluster1
TCGA-XR-A8TF-01A	cluster2
TCGA-CC-A5UC-01A	cluster2
TCGA-DD-A39Y-01A	cluster2
TCGA-DD-A114-01A	cluster2
TCGA-NI-A8LF-01A	cluster1
TCGA-DD-AADF-01A	cluster1
TCGA-DD-AAEI-01A	cluster1
TCGA-2Y-A9H5-01A	cluster1
DO227643	cluster1
DO227801	cluster1
DO23508	cluster2
DO23509	cluster2
DO23510	cluster2
DO23511	cluster2
DO23512	cluster1
DO23513	cluster2
DO23514	cluster2
DO23515	cluster2
DO23516	cluster1
DO23517	cluster1
DO23518	cluster1
DO23519	cluster2
DO23521	cluster2
DO23523	cluster2
DO23524	cluster1
DO23525	cluster2
DO23526	cluster2
DO23527	cluster1
DO23528	cluster2
DO23529	cluster1
DO23530	cluster2
DO23531	cluster1
DO23532	cluster1
DO23533	cluster2
DO23534	cluster1
DO23535	cluster1
DO23536	cluster1
DO23537	cluster2
DO23538	cluster1
DO23539	cluster2
DO23540	cluster2
DO23541	cluster1
DO23542	cluster2
DO23543	cluster2
DO23544	cluster1
DO23545	cluster2
DO23546	cluster2
DO23547	cluster2
DO23548	cluster1
DO23549	cluster1
DO23550	cluster1
DO23551	cluster2
DO23552	cluster1
DO45091	cluster1
DO45092	cluster2
DO45093	cluster1
DO45094	cluster1
DO45095	cluster2
DO45096	cluster1
DO45097	cluster2
DO45099	cluster1
DO45101	cluster1
DO45103	cluster1
DO45105	cluster1
DO45107	cluster1
DO45109	cluster1
DO45111	cluster1
DO45113	cluster1
DO45115	cluster1
DO45117	cluster2
DO45119	cluster2
DO45121	cluster2
DO45123	cluster1
DO45125	cluster1
DO45127	cluster2
DO45129	cluster1
DO45131	cluster2
DO45133	cluster1
DO45135	cluster1
DO45137	cluster1
DO45139	cluster2
DO45141	cluster2
DO45143	cluster1
DO45145	cluster2
DO45147	cluster2
DO45149	cluster2
DO45153	cluster1
DO45155	cluster2
DO45157	cluster1
DO45159	cluster1
DO45161	cluster2
DO45163	cluster2
DO45165	cluster2
DO45167	cluster1
DO45169	cluster1
DO45171	cluster2
DO45173	cluster2
DO45175	cluster1
DO45177	cluster1
DO45179	cluster1
DO45181	cluster1
DO45183	cluster2
DO45185	cluster2
DO45187	cluster1
DO45189	cluster2
DO45191	cluster1
DO45193	cluster2
DO45195	cluster1
DO45197	cluster1
DO45199	cluster2
DO45201	cluster1
DO45203	cluster1
DO45205	cluster2
DO45207	cluster1
DO45209	cluster2
DO45211	cluster2
DO45213	cluster2
DO45215	cluster1
DO45217	cluster2
DO45219	cluster2
DO45221	cluster2
DO45223	cluster1
DO45225	cluster1
DO45227	cluster1
DO45229	cluster1
DO45231	cluster2
DO45233	cluster1
DO45235	cluster1
DO45237	cluster2
DO45239	cluster2
DO45241	cluster1
DO45243	cluster1
DO45245	cluster2
DO45247	cluster1
DO45249	cluster2
DO45251	cluster2
DO45253	cluster1
DO45255	cluster1
DO45257	cluster2
DO45259	cluster2
DO45261	cluster1
DO45263	cluster1
DO45265	cluster2
DO45267	cluster2
DO45269	cluster2
DO45273	cluster2
DO45275	cluster2
DO45277	cluster2
DO45279	cluster1
DO45281	cluster2
DO45283	cluster2
DO45285	cluster2
DO45287	cluster2
DO45289	cluster2
DO45297	cluster2
DO45299	cluster2
DO45301	cluster2
DO45303	cluster2
DO45305	cluster2
DO45307	cluster2
DO48672	cluster2
DO48674	cluster1
DO48677	cluster1
DO48679	cluster1
DO48681	cluster2
DO48682	cluster2
DO48693	cluster1
DO48695	cluster2
DO48697	cluster2
DO48700	cluster2
DO48701	cluster2
DO48704	cluster1
DO48706	cluster2
DO48712	cluster1
DO48715	cluster1
DO48716	cluster1
DO48717	cluster2
DO48719	cluster1
DO48720	cluster2
DO48721	cluster2
DO48723	cluster2
DO48725	cluster1
DO48727	cluster1
DO48728	cluster1
DO48730	cluster2
DO48732	cluster2
DO48733	cluster1
DO48736	cluster2
DO48737	cluster2
DO48741	cluster1
DO48742	cluster1
DO48743	cluster1
DO48746	cluster2
DO48747	cluster2
DO48751	cluster2
DO48757	cluster2
DO48759	cluster1
DO48760	cluster1
DO48761	cluster1
DO50774	cluster1
DO50776	cluster1
DO50778	cluster2
DO50783	cluster1
DO50785	cluster2
DO50787	cluster1
DO50789	cluster1
DO50791	cluster2
DO50793	cluster1
DO50798	cluster2
DO50799	cluster2
DO50800	cluster1
DO50802	cluster2
DO50803	cluster1
DO50804	cluster1
DO50805	cluster1
DO50806	cluster2
DO50807	cluster1
DO50808	cluster1
DO50809	cluster2
DO50811	cluster2
DO50813	cluster1
DO50814	cluster2
DO50815	cluster2
DO50816	cluster2
DO50817	cluster1
DO50818	cluster1
DO50819	cluster1
DO50820	cluster1
DO50822	cluster1
DO50825	cluster2
DO50829	cluster2
DO50832	cluster1
DO50839	cluster1
DO50840	cluster1
DO50844	cluster2
DO50845	cluster2
DO50850	cluster1
DO50855	cluster2
DO50857	cluster1
DO50859	cluster2
DO228883	cluster2
DO228887	cluster2
DO228893	cluster2
DO228894	cluster1
DO228897	cluster1
DO228898	cluster1
DO228901	cluster1
DO228904	cluster1
DO228906	cluster1
DO228907	cluster1
DO231795	cluster2
DO231806	cluster2
DO231817	cluster2
DO231820	cluster1
DO231823	cluster1
DO231825	cluster2
DO231828	cluster1
DO231831	cluster1
DO231834	cluster2
DO231838	cluster2
DO231840	cluster1
DO231842	cluster1
DO231846	cluster1
DO231849	cluster1
DO231864	cluster2
DO231867	cluster2
DO231870	cluster2
DO231873	cluster1
DO231877	cluster1
DO231878	cluster2
DO231882	cluster1
DO231884	cluster2
DO231886	cluster1
DO231889	cluster2
DO231891	cluster2
DO231894	cluster2
DO231898	cluster1
DO231901	cluster2
DO231903	cluster2
DO231905	cluster1
DO231907	cluster2
DO231908	cluster1
DO231911	cluster2
DO231912	cluster1
DO231913	cluster2
DO231915	cluster1
DO231916	cluster1
DO231917	cluster2
DO231918	cluster1
DO231919	cluster1
DO231920	cluster2
DO231921	cluster1
DO231922	cluster2
DO231923	cluster1
DO231924	cluster2
DO231925	cluster1
DO231926	cluster2
DO231927	cluster1
DO231928	cluster1
DO231929	cluster1
DO231930	cluster2
DO231931	cluster1
DO231932	cluster1
DO44634	cluster2
DO44652	cluster1
DO44666	cluster1
DO44668	cluster1
DO44672	cluster1
DO44674	cluster2
DO44676	cluster1
DO44680	cluster1
DO44696	cluster2
DO44708	cluster1
DO44714	cluster1
DO44740	cluster2
DO44754	cluster1
DO44780	cluster2
DO44788	cluster1
DO44792	cluster2
DO44794	cluster1
DO44798	cluster1
DO44800	cluster1
DO44802	cluster1
DO44806	cluster1
DO44808	cluster1
DO44812	cluster2
DO44828	cluster1
DO44832	cluster2
DO44846	cluster2
DO44848	cluster1
DO44854	cluster1
DO44856	cluster2
DO44862	cluster1
DO44864	cluster1
DO44868	cluster1
DO50743	cluster1
DO50746	cluster1
DO50748	cluster1
DO50810	cluster1
DO50826	cluster2
DO50828	cluster2
DO50835	cluster2
DO50838	cluster1
DO50847	cluster2
DO50852	cluster2
DO50853	cluster2
DO50854	cluster2
DO50858	cluster2
DO50860	cluster1
DO50861	cluster1
DO50865	cluster1
DO50867	cluster1
DO50869	cluster1
DO50874	cluster2
DO50875	cluster1
DO50879	cluster1
DO50880	cluster2
DO50881	cluster2
DO50883	cluster2
DO50885	cluster2
DO50886	cluster2
DO50889	cluster2
DO50893	cluster2
DO50894	cluster2
DO50898	cluster2
DO50899	cluster2
DO50900	cluster1
DO50902	cluster1
DO50903	cluster2
DO50905	cluster2
DO50906	cluster1
DO50907	cluster2
DO50909	cluster2
DO50910	cluster1
DO50911	cluster2
DO50912	cluster1
DO50913	cluster1
DO50916	cluster1
DO50917	cluster2
DO50919	cluster1
DO50920	cluster1
DO50921	cluster1
DO50926	cluster2
DO50927	cluster1
DO50931	cluster2
DO50933	cluster1
DO50934	cluster2
DO50935	cluster2
DO50936	cluster2
DO50938	cluster1
DO50940	cluster2
DO50944	cluster1
DO50946	cluster2
DO50954	cluster1
DO50960	cluster2
DO50962	cluster2
DO50968	cluster1
DO50969	cluster1
DO50970	cluster1
DO50972	cluster2
DO50974	cluster2
PT19	cluster2
PT62	cluster2
PT21	cluster2
PT63	cluster1
PT46	cluster2
PT60	cluster2
PT8	cluster2
PT66	cluster1
PT17	cluster2
PT58	cluster2
PT61	cluster2
PT24	cluster2
PT25	cluster1
PT54	cluster2
PT83	cluster2
PT88	cluster2
PT85	cluster1
PT18	cluster1
PT73	cluster1
PT40	cluster1
PT53	cluster2
PT78	cluster2
PT16	cluster1
PT97	cluster1
PT41	cluster1
PT57	cluster1
PT99	cluster1
PT101	cluster1
PT76	cluster1
PT98	cluster1
PT6	cluster1
PT26	cluster1
PT3	cluster1
PT34	cluster1
PT72	cluster1
PT31	cluster1
PT22	cluster1
PT32	cluster1
PT102	cluster1
PT103	cluster1
PT5	cluster1
PT4	cluster1
PT7	cluster1
PT11	cluster1
PT23	cluster1
PT36	cluster2
PT47	cluster1
PT70	cluster1
PT84	cluster1
PT14	cluster1
PT37	cluster1
PT82	cluster1
PT104	cluster1
PT29	cluster1
PT51	cluster1
PT100	cluster1
PT115	cluster2
PT109	cluster1
PT107	cluster2
PT110	cluster2
PT30	cluster2
PT33	cluster2
PT96	cluster2
PT79	cluster2
PT92	cluster1
PT94	cluster1
PT95	cluster2
PT93	cluster2
PT114	cluster2
PT35	cluster2
PT44	cluster2
PT2	cluster2
PT1	cluster1
PT43	cluster1
PT48	cluster1
PT80	cluster1
PT81	cluster2
PT86	cluster1
PT87	cluster2
PT89	cluster2
PT90	cluster2
PT105	cluster2
PT106	cluster2
PT113	cluster1
PT112	cluster2
PT111	cluster2
PT108	cluster2
PT9	cluster2
PT10	cluster2
PT12	cluster2
PT13	cluster2
PT15	cluster2
PT20	cluster2
PT91	cluster2
PT27	cluster2
PT28	cluster2
PT38	cluster1
PT39	cluster1
PT42	cluster2
PT45	cluster1
PT49	cluster2
PT50	cluster1
PT52	cluster1
PT55	cluster1
PT56	cluster2
PT59	cluster2
PT64	cluster2
PT65	cluster2
PT67	cluster2
PT68	cluster2
PT69	cluster1
PT71	cluster1
PT74	cluster2
PT75	cluster2
PT77	cluster1
GSM1310570	cluster1
GSM1310571	cluster1
GSM1310572	cluster1
GSM1310573	cluster2
GSM1310574	cluster1
GSM1310575	cluster1
GSM1310576	cluster2
GSM1310577	cluster1
GSM1310578	cluster1
GSM1310579	cluster1
GSM1310580	cluster1
GSM1310581	cluster1
GSM1310582	cluster1
GSM1310583	cluster1
GSM1310584	cluster1
GSM1310586	cluster2
GSM1310587	cluster1
GSM1310588	cluster1
GSM1310589	cluster2
GSM1310590	cluster2
GSM1310591	cluster2
GSM1310592	cluster2
GSM1310593	cluster1
GSM1310594	cluster2
GSM1310595	cluster1
GSM1310596	cluster2
GSM1310597	cluster1
GSM1310598	cluster2
GSM1310599	cluster2
GSM1310600	cluster2
GSM1310601	cluster2
GSM1310602	cluster1
GSM1310603	cluster2
GSM1310604	cluster2
GSM1310606	cluster1
GSM1310607	cluster1
GSM1310608	cluster2
GSM1310609	cluster1
GSM1310610	cluster2
GSM1310612	cluster2
GSM1310613	cluster2
GSM1310614	cluster2
GSM1310615	cluster1
GSM1310616	cluster1
GSM1310617	cluster1
GSM1310618	cluster1
GSM1310619	cluster1
GSM1310620	cluster2
GSM1310621	cluster1
GSM1310622	cluster2
GSM1310623	cluster2
GSM1310624	cluster2
GSM1310625	cluster2
GSM1310626	cluster1
GSM1310627	cluster2
GSM1310628	cluster1
GSM1310629	cluster1
GSM1310630	cluster1
GSM1310631	cluster1
GSM1310632	cluster1
GSM1310633	cluster2
GSM1310634	cluster1
GSM1310635	cluster1
GSM1310636	cluster1
GSM1310637	cluster2
GSM1310638	cluster1
GSM1310639	cluster2
GSM1310640	cluster1
GSM1310641	cluster1
GSM1310642	cluster2
GSM1310643	cluster2
GSM1310644	cluster2
GSM1310645	cluster1
GSM1310646	cluster2
GSM1310647	cluster2
GSM1310648	cluster2
GSM1310649	cluster1
GSM1310650	cluster2

## Sheet: Supplementary Table  4
Table S4. GSVA_KEGG analysis of the DEGs between the Cluster 1/2
Enrichment	wilcox_P_value	wilcox_P_adjust
KEGG_COMPLEMENT_AND_COAGULATION_CASCADES	9.764e-76	1.8161e-73
KEGG_SPLICEOSOME	2.18345e-70	4.06122e-68
KEGG_ARACHIDONIC_ACID_METABOLISM	2.83259e-65	5.26862e-63
KEGG_RETINOL_METABOLISM	8.8796e-64	1.65161e-61
KEGG_LINOLEIC_ACID_METABOLISM	6.32945e-62	1.17728e-59
KEGG_DRUG_METABOLISM_CYTOCHROME_P450	1.28077e-59	2.38222e-57
KEGG_PPAR_SIGNALING_PATHWAY	1.35897e-57	2.52768e-55
KEGG_TRYPTOPHAN_METABOLISM	2.26343e-56	4.20998e-54
KEGG_GLYCEROLIPID_METABOLISM	1.29109e-54	2.40144e-52
KEGG_METABOLISM_OF_XENOBIOTICS_BY_CYTOCHROME_P450	1.6813e-54	3.12721e-52
KEGG_STEROID_HORMONE_BIOSYNTHESIS	2.08186e-53	3.87227e-51
KEGG_PRIMARY_BILE_ACID_BIOSYNTHESIS	5.26032e-53	9.78419e-51
KEGG_ARGININE_AND_PROLINE_METABOLISM	8.81453e-53	1.6395e-50
KEGG_PROXIMAL_TUBULE_BICARBONATE_RECLAMATION	3.10169e-51	5.76915e-49
KEGG_RNA_DEGRADATION	3.1238e-51	5.81027e-49
KEGG_NITROGEN_METABOLISM	1.66535e-50	3.09755e-48
KEGG_FATTY_ACID_METABOLISM	7.75867e-50	1.44311e-47
KEGG_ALANINE_ASPARTATE_AND_GLUTAMATE_METABOLISM	1.01933e-49	1.89596e-47
KEGG_GLYCINE_SERINE_AND_THREONINE_METABOLISM	3.29038e-49	6.12011e-47
KEGG_UBIQUITIN_MEDIATED_PROTEOLYSIS	4.21156e-49	7.83351e-47
KEGG_ALPHA_LINOLENIC_ACID_METABOLISM	6.29976e-49	1.17176e-46
KEGG_STARCH_AND_SUCROSE_METABOLISM	4.94631e-48	9.20014e-46
KEGG_NEUROACTIVE_LIGAND_RECEPTOR_INTERACTION	2.583e-47	4.80439e-45
KEGG_BETA_ALANINE_METABOLISM	6.76303e-47	1.25792e-44
KEGG_PHENYLALANINE_METABOLISM	5.14683e-46	9.5731e-44
KEGG_PROPANOATE_METABOLISM	5.75025e-46	1.06955e-43
KEGG_DRUG_METABOLISM_OTHER_ENZYMES	5.66551e-45	1.05378e-42
KEGG_BUTANOATE_METABOLISM	1.12906e-44	2.10005e-42
KEGG_VALINE_LEUCINE_AND_ISOLEUCINE_DEGRADATION	1.41384e-44	2.62974e-42
KEGG_TYROSINE_METABOLISM	2.0945e-44	3.89576e-42
KEGG_GLYCOLYSIS_GLUCONEOGENESIS	5.96228e-42	1.10898e-39
KEGG_BASAL_TRANSCRIPTION_FACTORS	7.18202e-41	1.33586e-38
KEGG_CELL_CYCLE	8.93131e-41	1.66122e-38
KEGG_HOMOLOGOUS_RECOMBINATION	2.85273e-40	5.30607e-38
KEGG_TAURINE_AND_HYPOTAURINE_METABOLISM	2.82377e-38	5.25222e-36
KEGG_HISTIDINE_METABOLISM	3.13282e-38	5.82705e-36
KEGG_PYRUVATE_METABOLISM	1.08408e-37	2.01639e-35
KEGG_PENTOSE_AND_GLUCURONATE_INTERCONVERSIONS	1.1981e-37	2.22847e-35
KEGG_ASCORBATE_AND_ALDARATE_METABOLISM	4.42568e-37	8.23176e-35
KEGG_PEROXISOME	2.04862e-35	3.81043e-33
KEGG_DNA_REPLICATION	1.83363e-34	3.41055e-32
KEGG_ABC_TRANSPORTERS	9.45863e-34	1.75931e-31
KEGG_ADIPOCYTOKINE_SIGNALING_PATHWAY	3.61017e-33	6.71491e-31
KEGG_LIMONENE_AND_PINENE_DEGRADATION	3.78852e-33	7.04664e-31
KEGG_NON_HOMOLOGOUS_END_JOINING	1.93916e-32	3.60685e-30
KEGG_SULFUR_METABOLISM	4.79692e-32	8.92227e-30
KEGG_MISMATCH_REPAIR	8.87211e-31	1.65021e-28
KEGG_NUCLEOTIDE_EXCISION_REPAIR	9.43318e-30	1.75457e-27
KEGG_FOLATE_BIOSYNTHESIS	3.4215e-29	6.36399e-27
KEGG_OOCYTE_MEIOSIS	3.74453e-29	6.96482e-27
KEGG_THYROID_CANCER	1.70547e-28	3.17217e-26
KEGG_RNA_POLYMERASE	2.31666e-28	4.30898e-26
KEGG_CALCIUM_SIGNALING_PATHWAY	2.71696e-28	5.05355e-26
KEGG_PRION_DISEASES	3.57297e-28	6.64572e-26
KEGG_BASE_EXCISION_REPAIR	7.82852e-28	1.4561e-25
KEGG_GLYOXYLATE_AND_DICARBOXYLATE_METABOLISM	3.0875e-27	5.74275e-25
KEGG_RENIN_ANGIOTENSIN_SYSTEM	3.46426e-27	6.44353e-25
KEGG_BIOSYNTHESIS_OF_UNSATURATED_FATTY_ACIDS	3.89539e-26	7.24543e-24
KEGG_NICOTINATE_AND_NICOTINAMIDE_METABOLISM	1.90004e-25	3.53408e-23
KEGG_ALDOSTERONE_REGULATED_SODIUM_REABSORPTION	5.57228e-24	1.03644e-21
KEGG_PANTOTHENATE_AND_COA_BIOSYNTHESIS	3.92036e-22	7.29187e-20
KEGG_PYRIMIDINE_METABOLISM	2.31543e-21	4.3067e-19
KEGG_TYPE_II_DIABETES_MELLITUS	2.77219e-21	5.15627e-19
KEGG_CYSTEINE_AND_METHIONINE_METABOLISM	1.48048e-20	2.75369e-18
KEGG_PORPHYRIN_AND_CHLOROPHYLL_METABOLISM	4.24435e-20	7.89448e-18
KEGG_VASOPRESSIN_REGULATED_WATER_REABSORPTION	8.11035e-20	1.50852e-17
KEGG_CELL_ADHESION_MOLECULES_CAMS	2.73776e-19	5.09223e-17
KEGG_LYSINE_DEGRADATION	4.12152e-18	7.66603e-16
KEGG_PROGESTERONE_MEDIATED_OOCYTE_MATURATION	1.11869e-17	2.08077e-15
KEGG_SYSTEMIC_LUPUS_ERYTHEMATOSUS	3.13301e-17	5.82739e-15
KEGG_CITRATE_CYCLE_TCA_CYCLE	3.57689e-17	6.65302e-15
KEGG_HEMATOPOIETIC_CELL_LINEAGE	4.19874e-17	7.80966e-15
KEGG_CYTOKINE_CYTOKINE_RECEPTOR_INTERACTION	4.24097e-17	7.8882e-15
KEGG_VASCULAR_SMOOTH_MUSCLE_CONTRACTION	8.04201e-16	1.49581e-13
KEGG_MATURITY_ONSET_DIABETES_OF_THE_YOUNG	9.66513e-15	1.79771e-12
KEGG_ECM_RECEPTOR_INTERACTION	2.60085e-14	4.83757e-12
KEGG_NEUROTROPHIN_SIGNALING_PATHWAY	5.92644e-14	1.10232e-11
KEGG_SNARE_INTERACTIONS_IN_VESICULAR_TRANSPORT	1.02635e-12	1.90901e-10
KEGG_GLUTATHIONE_METABOLISM	2.37152e-12	4.41102e-10
KEGG_GALACTOSE_METABOLISM	1.2267e-11	2.28165e-09
KEGG_AMINOACYL_TRNA_BIOSYNTHESIS	1.33474e-11	2.48262e-09
KEGG_ONE_CARBON_POOL_BY_FOLATE	1.56175e-11	2.90486e-09
KEGG_FRUCTOSE_AND_MANNOSE_METABOLISM	1.66064e-11	3.08879e-09
KEGG_PURINE_METABOLISM	3.33491e-11	6.20293e-09
KEGG_PATHOGENIC_ESCHERICHIA_COLI_INFECTION	6.69836e-10	1.2459e-07
KEGG_CHRONIC_MYELOID_LEUKEMIA	1.03895e-09	1.93244e-07
KEGG_ENDOCYTOSIS	2.43938e-09	4.53725e-07
KEGG_RIBOSOME	5.26231e-09	9.7879e-07
KEGG_ASTHMA	7.46184e-09	1.3879e-06
KEGG_JAK_STAT_SIGNALING_PATHWAY	8.28411e-09	1.54084e-06
KEGG_ALLOGRAFT_REJECTION	1.09313e-08	2.03322e-06
KEGG_GRAFT_VERSUS_HOST_DISEASE	1.858e-08	3.45587e-06
KEGG_DILATED_CARDIOMYOPATHY	2.49283e-08	4.63667e-06
KEGG_EPITHELIAL_CELL_SIGNALING_IN_HELICOBACTER_PYLORI_INFECTION	2.79508e-08	5.19885e-06
KEGG_MELANOMA	3.14538e-08	5.8504e-06
KEGG_TYPE_I_DIABETES_MELLITUS	3.47723e-08	6.46765e-06
KEGG_AUTOIMMUNE_THYROID_DISEASE	3.56179e-08	6.62494e-06
KEGG_VIRAL_MYOCARDITIS	7.26466e-08	1.35123e-05
KEGG_AMYOTROPHIC_LATERAL_SCLEROSIS_ALS	2.30175e-07	4.28126e-05
KEGG_PROTEASOME	2.49435e-07	4.6395e-05
KEGG_NATURAL_KILLER_CELL_MEDIATED_CYTOTOXICITY	3.14662e-07	5.85271e-05
KEGG_GLYCOSYLPHOSPHATIDYLINOSITOL_GPI_ANCHOR_BIOSYNTHESIS	3.25404e-07	6.05251e-05
KEGG_INSULIN_SIGNALING_PATHWAY	5.01648e-07	9.33065e-05
KEGG_LEUKOCYTE_TRANSENDOTHELIAL_MIGRATION	5.3002e-07	9.85837e-05
KEGG_INTESTINAL_IMMUNE_NETWORK_FOR_IGA_PRODUCTION	5.81485e-07	0.000108156
KEGG_CYTOSOLIC_DNA_SENSING_PATHWAY	2.64112e-06	0.000491248
KEGG_N_GLYCAN_BIOSYNTHESIS	2.94846e-06	0.000548413
KEGG_VIBRIO_CHOLERAE_INFECTION	3.34282e-06	0.000621764
KEGG_MTOR_SIGNALING_PATHWAY	4.85822e-06	0.00090363
KEGG_ALZHEIMERS_DISEASE	5.48773e-06	0.00102072
KEGG_GLYCOSPHINGOLIPID_BIOSYNTHESIS_GANGLIO_SERIES	6.41144e-06	0.00119253
KEGG_TASTE_TRANSDUCTION	2.31904e-05	0.00431342
KEGG_WNT_SIGNALING_PATHWAY	2.43303e-05	0.00452543
KEGG_HYPERTROPHIC_CARDIOMYOPATHY_HCM	2.57899e-05	0.00479692
KEGG_FOCAL_ADHESION	3.15497e-05	0.00586824
KEGG_PARKINSONS_DISEASE	3.92308e-05	0.00729692
KEGG_TERPENOID_BACKBONE_BIOSYNTHESIS	3.99555e-05	0.00743172
KEGG_TOLL_LIKE_RECEPTOR_SIGNALING_PATHWAY	6.31047e-05	0.0117375
KEGG_ERBB_SIGNALING_PATHWAY	6.32301e-05	0.0117608
KEGG_BLADDER_CANCER	7.48667e-05	0.0139252
KEGG_PANCREATIC_CANCER	0.000121149	0.0225337
KEGG_NOTCH_SIGNALING_PATHWAY	0.00013456	0.0250282
KEGG_LONG_TERM_DEPRESSION	0.000180109	0.0335003
KEGG_ETHER_LIPID_METABOLISM	0.000182141	0.0338783
KEGG_COLORECTAL_CANCER	0.000214541	0.0399046
KEGG_NON_SMALL_CELL_LUNG_CANCER	0.000226145	0.0420629
KEGG_PRIMARY_IMMUNODEFICIENCY	0.000381781	0.0710113
KEGG_SELENOAMINO_ACID_METABOLISM	0.000665317	0.123749
KEGG_B_CELL_RECEPTOR_SIGNALING_PATHWAY	0.000944686	0.175712
KEGG_ADHERENS_JUNCTION	0.00145059	0.269809
KEGG_SMALL_CELL_LUNG_CANCER	0.00166655	0.309978
KEGG_PENTOSE_PHOSPHATE_PATHWAY	0.00188612	0.350817
KEGG_CIRCADIAN_RHYTHM_MAMMAL	0.00234945	0.436998
KEGG_FC_EPSILON_RI_SIGNALING_PATHWAY	0.00241066	0.448382
KEGG_LEISHMANIA_INFECTION	0.00247332	0.460037
KEGG_OXIDATIVE_PHOSPHORYLATION	0.00314137	0.584294
KEGG_OTHER_GLYCAN_DEGRADATION	0.758993	1
KEGG_O_GLYCAN_BIOSYNTHESIS	0.0609237	1
KEGG_GLYCOSAMINOGLYCAN_DEGRADATION	0.122276	1
KEGG_GLYCOSAMINOGLYCAN_BIOSYNTHESIS_KERATAN_SULFATE	0.119129	1
KEGG_GLYCEROPHOSPHOLIPID_METABOLISM	0.0188423	1
KEGG_SPHINGOLIPID_METABOLISM	0.0398919	1
KEGG_GLYCOSPHINGOLIPID_BIOSYNTHESIS_LACTO_AND_NEOLACTO_SERIES	0.0241518	1
KEGG_GLYCOSPHINGOLIPID_BIOSYNTHESIS_GLOBO_SERIES	0.942622	1
KEGG_RIBOFLAVIN_METABOLISM	0.532745	1
KEGG_LYSOSOME	0.185476	1
KEGG_CARDIAC_MUSCLE_CONTRACTION	0.00729067	1
KEGG_ARRHYTHMOGENIC_RIGHT_VENTRICULAR_CARDIOMYOPATHY_ARVC	0.120582	1
KEGG_STEROID_BIOSYNTHESIS	0.0144603	1
KEGG_VALINE_LEUCINE_AND_ISOLEUCINE_BIOSYNTHESIS	0.519869	1
KEGG_AMINO_SUGAR_AND_NUCLEOTIDE_SUGAR_METABOLISM	0.154617	1
KEGG_GLYCOSAMINOGLYCAN_BIOSYNTHESIS_CHONDROITIN_SULFATE	0.739056	1
KEGG_GLYCOSAMINOGLYCAN_BIOSYNTHESIS_HEPARAN_SULFATE	0.094598	1
KEGG_INOSITOL_PHOSPHATE_METABOLISM	0.0823618	1
KEGG_PROTEIN_EXPORT	0.0104043	1
KEGG_MAPK_SIGNALING_PATHWAY	0.0808401	1
KEGG_CHEMOKINE_SIGNALING_PATHWAY	0.00655338	1
KEGG_PHOSPHATIDYLINOSITOL_SIGNALING_SYSTEM	0.524143	1
KEGG_P53_SIGNALING_PATHWAY	0.00581664	1
KEGG_REGULATION_OF_AUTOPHAGY	0.0090542	1
KEGG_APOPTOSIS	0.00894294	1
KEGG_DORSO_VENTRAL_AXIS_FORMATION	0.0753647	1
KEGG_HEDGEHOG_SIGNALING_PATHWAY	0.977613	1
KEGG_TGF_BETA_SIGNALING_PATHWAY	0.0159865	1
KEGG_AXON_GUIDANCE	0.418862	1
KEGG_VEGF_SIGNALING_PATHWAY	0.278327	1
KEGG_TIGHT_JUNCTION	0.151779	1
KEGG_GAP_JUNCTION	0.620339	1
KEGG_ANTIGEN_PROCESSING_AND_PRESENTATION	0.0666002	1
KEGG_NOD_LIKE_RECEPTOR_SIGNALING_PATHWAY	0.653014	1
KEGG_RIG_I_LIKE_RECEPTOR_SIGNALING_PATHWAY	0.0447288	1
KEGG_T_CELL_RECEPTOR_SIGNALING_PATHWAY	0.135888	1
KEGG_FC_GAMMA_R_MEDIATED_PHAGOCYTOSIS	0.0132285	1
KEGG_LONG_TERM_POTENTIATION	0.0117178	1
KEGG_OLFACTORY_TRANSDUCTION	0.0533532	1
KEGG_REGULATION_OF_ACTIN_CYTOSKELETON	0.557235	1
KEGG_GNRH_SIGNALING_PATHWAY	0.781795	1
KEGG_MELANOGENESIS	0.00600743	1
KEGG_HUNTINGTONS_DISEASE	0.228921	1
KEGG_PATHWAYS_IN_CANCER	0.033796	1
KEGG_RENAL_CELL_CARCINOMA	0.0126231	1
KEGG_ENDOMETRIAL_CANCER	0.0525468	1
KEGG_GLIOMA	0.636001	1
KEGG_PROSTATE_CANCER	0.561026	1
KEGG_BASAL_CELL_CARCINOMA	0.0174184	1
KEGG_ACUTE_MYELOID_LEUKEMIA	0.0111144	1

## Sheet: Supplementary Table  5
Table S5. GSVA_HALLMARK analysis of the DEGs between the Cluster1/2
Enrichment	wilcox_P_value	wilcox_P_adjust
HALLMARK_COAGULATION	2.62808e-79	1.31404e-77
HALLMARK_KRAS_SIGNALING_DN	5.59951e-63	2.79976e-61
HALLMARK_XENOBIOTIC_METABOLISM	1.47045e-62	7.35227e-61
HALLMARK_MYC_TARGETS_V1	4.77121e-53	2.3856e-51
HALLMARK_BILE_ACID_METABOLISM	7.0225e-53	3.51125e-51
HALLMARK_MYC_TARGETS_V2	6.48904e-46	3.24452e-44
HALLMARK_FATTY_ACID_METABOLISM	1.80855e-43	9.04273e-42
HALLMARK_ESTROGEN_RESPONSE_LATE	3.39162e-43	1.69581e-41
HALLMARK_ADIPOGENESIS	2.5162e-40	1.2581e-38
HALLMARK_E2F_TARGETS	8.21087e-40	4.10543e-38
HALLMARK_G2M_CHECKPOINT	4.47004e-39	2.23502e-37
HALLMARK_ESTROGEN_RESPONSE_EARLY	7.38981e-39	3.69491e-37
HALLMARK_DNA_REPAIR	9.33826e-36	4.66913e-34
HALLMARK_UNFOLDED_PROTEIN_RESPONSE	7.94966e-33	3.97483e-31
HALLMARK_MYOGENESIS	2.65381e-32	1.3269e-30
HALLMARK_KRAS_SIGNALING_UP	4.51162e-32	2.25581e-30
HALLMARK_PEROXISOME	2.23923e-28	1.11961e-26
HALLMARK_MITOTIC_SPINDLE	6.67216e-27	3.33608e-25
HALLMARK_COMPLEMENT	1.4826e-26	7.413e-25
HALLMARK_HYPOXIA	1.24082e-21	6.20411e-20
HALLMARK_SPERMATOGENESIS	1.19747e-20	5.98737e-19
HALLMARK_PI3K_AKT_MTOR_SIGNALING	2.5833e-20	1.29165e-18
HALLMARK_UV_RESPONSE_DN	6.58841e-18	3.2942e-16
HALLMARK_HEME_METABOLISM	1.6761e-17	8.38048e-16
HALLMARK_EPITHELIAL_MESENCHYMAL_TRANSITION	8.49847e-17	4.24923e-15
HALLMARK_ANGIOGENESIS	1.64266e-16	8.21328e-15
HALLMARK_ANDROGEN_RESPONSE	1.02527e-13	5.12637e-12
HALLMARK_CHOLESTEROL_HOMEOSTASIS	4.88817e-13	2.44408e-11
HALLMARK_INFLAMMATORY_RESPONSE	5.71969e-12	2.85985e-10
HALLMARK_APOPTOSIS	7.69081e-12	3.84541e-10
HALLMARK_IL2_STAT5_SIGNALING	2.89395e-11	1.44698e-09
HALLMARK_WNT_BETA_CATENIN_SIGNALING	3.25624e-11	1.62812e-09
HALLMARK_P53_PATHWAY	4.67487e-10	2.33744e-08
HALLMARK_INTERFERON_GAMMA_RESPONSE	5.53576e-10	2.76788e-08
HALLMARK_PANCREAS_BETA_CELLS	1.57149e-09	7.85745e-08
HALLMARK_TNFA_SIGNALING_VIA_NFKB	1.95631e-09	9.78155e-08
HALLMARK_IL6_JAK_STAT3_SIGNALING	1.43147e-08	7.15735e-07
HALLMARK_PROTEIN_SECRETION	6.49189e-08	3.24595e-06
HALLMARK_OXIDATIVE_PHOSPHORYLATION	2.1049e-07	1.05245e-05
HALLMARK_REACTIVE_OXYGEN_SPECIES_PATHWAY	2.42824e-06	0.000121412
HALLMARK_APICAL_SURFACE	3.44316e-06	0.000172158
HALLMARK_MTORC1_SIGNALING	3.8742e-06	0.00019371
HALLMARK_GLYCOLYSIS	4.04881e-06	0.000202441
HALLMARK_INTERFERON_ALPHA_RESPONSE	2.79333e-05	0.00139667
HALLMARK_ALLOGRAFT_REJECTION	5.92146e-05	0.00296073
HALLMARK_HEDGEHOG_SIGNALING	0.000599886	0.0299943
HALLMARK_APICAL_JUNCTION	0.00171397	0.0856983
HALLMARK_TGF_BETA_SIGNALING	0.00523845	0.261922
HALLMARK_NOTCH_SIGNALING	0.0242257	1
HALLMARK_UV_RESPONSE_UP	0.116865	1

## Sheet: Supplementary Table  6
Table S6: Difference of TME infiltration characteristics between Cluster_1 /2
Cell	wilcox_P_value	wilcox_P_adjust	Difference
Macrophages M0	0.026646	0.586212	0.0169971
T cells CD4 memory resting	0.00902519	0.198554	0.0115741
Macrophages M1	0.338741	1	0.0035575
NK cells resting	0.203499	1	0.00129987
T cells gamma delta	0.313531	1	0.00122031
T cells CD4 naive	0.231627	1	0.00112169
T cells follicular helper	0.360774	1	0.0011002
Mast cells resting	0.638652	1	0.000562824
Monocytes	0.929335	1	0.000247964
B cells memory	0.610437	1	0.000217387
NK cells activated	0.877562	1	-3.06697e-05
T cells CD4 memory activated	0.207852	1	-0.000833433
Eosinophils	0.00975938	0.214706	-0.000883012
B cells naive	0.842249	1	-0.00116231
Neutrophils	0.245043	1	-0.00174419
Dendritic cells activated	0.234362	1	-0.00188912
T cells CD8	0.309583	1	-0.0026843
Mast cells activated	0.0725814	1	-0.00301875
T cells regulatory (Tregs)	0.0027824	0.0612129	-0.00486386
Dendritic cells resting	0.00292752	0.0644055	-0.00506977
Macrophages M2	0.647266	1	-0.00765468
Plasma cells	0.0118292	0.260242	-0.00806482

## Sheet: Supplementary Table  7
Table S7. Gene clustering in the pooled HCC cohorts
Sample	cluster_DEG
TCGA-DD-A4NG-01A	gene.clusterA
TCGA-G3-AAV4-01A	gene.clusterA
TCGA-2Y-A9H1-01A	gene.clusterA
TCGA-BC-A10Y-01A	gene.clusterA
TCGA-K7-AAU7-01A	gene.clusterB
TCGA-BC-A10W-01A	gene.clusterB
TCGA-DD-AACV-01A	gene.clusterA
TCGA-DD-AAD3-01A	gene.clusterA
TCGA-DD-A1EI-01A	gene.clusterA
TCGA-DD-AAC9-01A	gene.clusterA
TCGA-DD-AACT-01A	gene.clusterA
TCGA-GJ-A6C0-01A	gene.clusterA
TCGA-CC-5258-01A	gene.clusterB
TCGA-DD-AADP-01A	gene.clusterA
TCGA-DD-AACW-01A	gene.clusterB
TCGA-ZS-A9CD-01A	gene.clusterA
TCGA-UB-A7MF-01A	gene.clusterA
TCGA-WX-AA46-01A	gene.clusterA
TCGA-CC-A8HV-01A	gene.clusterB
TCGA-DD-AADQ-01A	gene.clusterA
TCGA-DD-AADB-01A	gene.clusterB
TCGA-DD-A1EA-01A	gene.clusterA
TCGA-5R-AA1C-01A	gene.clusterA
TCGA-DD-A113-01A	gene.clusterA
TCGA-2Y-A9H9-01A	gene.clusterA
TCGA-CC-A7IE-01A	gene.clusterB
TCGA-XR-A8TD-01A	gene.clusterA
TCGA-DD-AAD2-01A	gene.clusterA
TCGA-DD-AACY-01A	gene.clusterA
TCGA-CC-A7IF-01A	gene.clusterA
TCGA-DD-AACD-01A	gene.clusterA
TCGA-ED-A4XI-01A	gene.clusterA
TCGA-CC-A9FW-01A	gene.clusterB
TCGA-G3-A5SJ-01A	gene.clusterB
TCGA-DD-AAE2-01A	gene.clusterA
TCGA-G3-A7M9-01A	gene.clusterB
TCGA-EP-A2KC-01A	gene.clusterA
TCGA-2Y-A9GS-01A	gene.clusterA
TCGA-ED-A7PX-01A	gene.clusterB
TCGA-DD-AADC-01A	gene.clusterB
TCGA-DD-AAVZ-01A	gene.clusterA
TCGA-CC-A3MA-01A	gene.clusterB
TCGA-2Y-A9GY-01A	gene.clusterB
TCGA-ED-A627-01A	gene.clusterA
TCGA-2Y-A9GW-01A	gene.clusterA
TCGA-DD-AADO-01A	gene.clusterB
TCGA-DD-AADK-01A	gene.clusterA
TCGA-DD-A1EH-01A	gene.clusterB
TCGA-G3-AAV7-01A	gene.clusterB
TCGA-DD-AACA-01A	gene.clusterA
TCGA-FV-A3R3-01A	gene.clusterA
TCGA-KR-A7K0-01A	gene.clusterA
TCGA-DD-AACC-01A	gene.clusterA
TCGA-BC-A3KG-01A	gene.clusterA
TCGA-G3-AAV2-01A	gene.clusterA
TCGA-CC-A7IK-01A	gene.clusterA
TCGA-G3-A25S-01A	gene.clusterA
TCGA-DD-AADR-01A	gene.clusterA
TCGA-UB-A7MD-01A	gene.clusterA
TCGA-DD-A4NS-01A	gene.clusterA
TCGA-CC-A9FU-01A	gene.clusterB
TCGA-DD-AAE3-01A	gene.clusterA
TCGA-DD-AACP-01A	gene.clusterB
TCGA-2Y-A9H8-01A	gene.clusterA
TCGA-FV-A3I1-01A	gene.clusterA
TCGA-2Y-A9H7-01A	gene.clusterB
TCGA-DD-AAVU-01A	gene.clusterA
TCGA-BC-A110-01A	gene.clusterA
TCGA-ZP-A9CZ-01A	gene.clusterA
TCGA-DD-AAE1-01A	gene.clusterB
TCGA-GJ-A3OU-01A	gene.clusterA
TCGA-RC-A7SB-01A	gene.clusterA
TCGA-DD-AAVS-01A	gene.clusterA
TCGA-CC-A8HS-01A	gene.clusterB
TCGA-FV-A3I0-01A	gene.clusterB
TCGA-2Y-A9GT-01A	gene.clusterA
TCGA-2Y-A9HA-01A	gene.clusterA
TCGA-FV-A2QQ-01A	gene.clusterA
TCGA-DD-AAEH-01A	gene.clusterA
TCGA-DD-AADM-01A	gene.clusterA
TCGA-G3-A3CK-01A	gene.clusterA
TCGA-EP-A26S-01A	gene.clusterA
TCGA-DD-A11A-01A	gene.clusterA
TCGA-DD-AAE6-01A	gene.clusterA
TCGA-XR-A8TE-01A	gene.clusterA
TCGA-DD-A73B-01A	gene.clusterA
TCGA-EP-A3JL-01A	gene.clusterA
TCGA-CC-A3MB-01A	gene.clusterA
TCGA-DD-AAD0-01A	gene.clusterA
TCGA-MI-A75I-01A	gene.clusterA
TCGA-DD-AACZ-01A	gene.clusterB
TCGA-CC-A8HU-01A	gene.clusterA
TCGA-RC-A6M5-01A	gene.clusterA
TCGA-2Y-A9GZ-01A	gene.clusterA
TCGA-DD-AACO-01A	gene.clusterA
TCGA-LG-A6GG-01A	gene.clusterA
TCGA-ED-A7PZ-01A	gene.clusterA
TCGA-DD-A4NV-01A	gene.clusterA
TCGA-DD-A73G-01A	gene.clusterA
TCGA-G3-AAV3-01A	gene.clusterA
TCGA-G3-A25U-01A	gene.clusterA
TCGA-BC-A5W4-01A	gene.clusterA
TCGA-UB-AA0U-01A	gene.clusterA
TCGA-EP-A12J-01A	gene.clusterA
TCGA-G3-A5SI-01A	gene.clusterA
TCGA-FV-A4ZQ-01A	gene.clusterB
TCGA-DD-A4ND-01A	gene.clusterA
TCGA-ED-A8O5-01A	gene.clusterB
TCGA-UB-A7ME-01A	gene.clusterA
TCGA-CC-5264-01A	gene.clusterB
TCGA-DD-AADA-01A	gene.clusterA
TCGA-2Y-A9HB-01A	gene.clusterA
TCGA-DD-AACS-01A	gene.clusterA
TCGA-DD-AAE0-01A	gene.clusterB
TCGA-G3-A5SK-01A	gene.clusterA
TCGA-BC-A69I-01A	gene.clusterA
TCGA-BC-A10R-01A	gene.clusterA
TCGA-BC-A10X-01A	gene.clusterA
TCGA-BC-A10S-01A	gene.clusterA
TCGA-DD-AAVX-01A	gene.clusterA
TCGA-DD-AAVQ-01A	gene.clusterB
TCGA-RC-A7SH-01A	gene.clusterB
TCGA-G3-A3CJ-01A	gene.clusterA
TCGA-DD-A115-01A	gene.clusterA
TCGA-BC-A10Q-01A	gene.clusterB
TCGA-DD-A1EE-01A	gene.clusterA
TCGA-ZP-A9CY-01A	gene.clusterA
TCGA-FV-A23B-01A	gene.clusterB
TCGA-HP-A5MZ-01A	gene.clusterA
TCGA-DD-AACK-01A	gene.clusterA
TCGA-CC-A1HT-01A	gene.clusterB
TCGA-DD-A11B-01A	gene.clusterA
TCGA-ZP-A9D4-01A	gene.clusterA
TCGA-HP-A5N0-01A	gene.clusterA
TCGA-EP-A2KB-01A	gene.clusterA
TCGA-DD-A4NN-01A	gene.clusterB
TCGA-ES-A2HS-01A	gene.clusterA
TCGA-G3-A3CG-01A	gene.clusterA
TCGA-DD-AAVR-01A	gene.clusterA
TCGA-DD-AAD1-01A	gene.clusterA
TCGA-DD-A73D-01A	gene.clusterA
TCGA-DD-AAVW-01A	gene.clusterA
TCGA-DD-A4NF-01A	gene.clusterA
TCGA-DD-AACN-01A	gene.clusterA
TCGA-DD-A3A2-01A	gene.clusterA
TCGA-K7-A5RF-01A	gene.clusterA
TCGA-DD-A116-01A	gene.clusterA
TCGA-DD-A4NI-01A	gene.clusterA
TCGA-BC-A10T-01A	gene.clusterA
TCGA-DD-AADJ-01A	gene.clusterA
TCGA-DD-AACE-01A	gene.clusterA
TCGA-FV-A3R2-01A	gene.clusterA
TCGA-DD-AAE7-01A	gene.clusterA
TCGA-DD-AADD-01A	gene.clusterB
TCGA-4R-AA8I-01A	gene.clusterA
TCGA-FV-A496-01A	gene.clusterA
TCGA-DD-A39X-01A	gene.clusterA
TCGA-DD-AADS-01A	gene.clusterA
TCGA-DD-AAE9-01A	gene.clusterB
TCGA-G3-AAUZ-01A	gene.clusterA
TCGA-WX-AA47-01A	gene.clusterA
TCGA-NI-A4U2-01A	gene.clusterA
TCGA-DD-AACI-01A	gene.clusterA
TCGA-ZP-A9D1-01A	gene.clusterA
TCGA-UB-A7MB-01A	gene.clusterA
TCGA-DD-AAVP-01A	gene.clusterA
TCGA-DD-A4NR-01A	gene.clusterA
TCGA-RG-A7D4-01A	gene.clusterB
TCGA-5R-AAAM-01A	gene.clusterA
TCGA-DD-A3A4-01A	gene.clusterA
TCGA-BC-A217-01A	gene.clusterA
TCGA-RC-A6M3-01A	gene.clusterB
TCGA-DD-A4NQ-01A	gene.clusterA
TCGA-CC-A9FV-01A	gene.clusterB
TCGA-UB-A7MC-01A	gene.clusterA
TCGA-MR-A8JO-01A	gene.clusterA
TCGA-DD-AAEG-01A	gene.clusterA
TCGA-DD-A39W-01A	gene.clusterA
TCGA-DD-A39Z-01A	gene.clusterA
TCGA-BC-A10Z-01A	gene.clusterA
TCGA-WQ-AB4B-01A	gene.clusterA
TCGA-CC-A123-01A	gene.clusterB
TCGA-YA-A8S7-01A	gene.clusterB
TCGA-2Y-A9H2-01A	gene.clusterA
TCGA-5C-A9VG-01A	gene.clusterB
TCGA-CC-A3M9-01A	gene.clusterB
TCGA-EP-A2KA-01A	gene.clusterB
TCGA-DD-AADW-01A	gene.clusterB
TCGA-DD-AAED-01A	gene.clusterA
TCGA-LG-A9QD-01A	gene.clusterA
TCGA-DD-AADV-01A	gene.clusterA
TCGA-G3-A3CH-01A	gene.clusterA
TCGA-G3-AAV1-01A	gene.clusterA
TCGA-ZS-A9CG-01A	gene.clusterA
TCGA-DD-AAW3-01A	gene.clusterA
TCGA-ED-A7PY-01A	gene.clusterA
TCGA-ZP-A9D2-01A	gene.clusterB
TCGA-G3-A25Y-01A	gene.clusterB
TCGA-G3-A3CI-01A	gene.clusterA
TCGA-K7-A5RG-01A	gene.clusterA
TCGA-EP-A3RK-01A	gene.clusterA
TCGA-CC-A7IJ-01A	gene.clusterB
TCGA-MI-A75H-01A	gene.clusterA
TCGA-G3-AAV5-01A	gene.clusterA
TCGA-ED-A7XP-01A	gene.clusterA
TCGA-DD-A1ED-01A	gene.clusterA
TCGA-ED-A5KG-01A	gene.clusterB
TCGA-ED-A459-01A	gene.clusterA
TCGA-2Y-A9GX-01A	gene.clusterA
TCGA-DD-A73E-01A	gene.clusterA
TCGA-QA-A7B7-01A	gene.clusterA
TCGA-DD-AACL-01A	gene.clusterB
TCGA-MR-A520-01A	gene.clusterA
TCGA-DD-A1EF-01A	gene.clusterB
TCGA-G3-A25T-01A	gene.clusterB
TCGA-FV-A4ZP-01A	gene.clusterB
TCGA-WX-AA44-01A	gene.clusterB
TCGA-DD-A4NE-01A	gene.clusterA
TCGA-CC-A7IG-01A	gene.clusterB
TCGA-ZP-A9D0-01A	gene.clusterA
TCGA-G3-A25X-01A	gene.clusterB
TCGA-XR-A8TC-01A	gene.clusterA
TCGA-BC-A3KF-01A	gene.clusterA
TCGA-O8-A75V-01A	gene.clusterA
TCGA-DD-AADI-01A	gene.clusterA
TCGA-BC-A8YO-01A	gene.clusterB
TCGA-DD-A39V-01A	gene.clusterA
TCGA-DD-A1EC-01A	gene.clusterB
TCGA-DD-AACQ-01A	gene.clusterA
TCGA-DD-A1EB-01A	gene.clusterA
TCGA-KR-A7K7-01A	gene.clusterB
TCGA-DD-AAVV-01A	gene.clusterA
TCGA-DD-AADN-01A	gene.clusterB
TCGA-LG-A9QC-01A	gene.clusterA
TCGA-RC-A7S9-01A	gene.clusterA
TCGA-BC-A112-01A	gene.clusterB
TCGA-2Y-A9H0-01A	gene.clusterA
TCGA-CC-A7IL-01A	gene.clusterA
TCGA-KR-A7K2-01A	gene.clusterA
TCGA-DD-AADU-01A	gene.clusterA
TCGA-ED-A66Y-01A	gene.clusterB
TCGA-CC-A8HT-01A	gene.clusterB
TCGA-DD-AADY-01A	gene.clusterB
TCGA-BC-A216-01A	gene.clusterA
TCGA-RC-A7SF-01A	gene.clusterA
TCGA-RC-A7SK-01A	gene.clusterB
TCGA-DD-AAD8-01A	gene.clusterA
TCGA-DD-AAEE-01A	gene.clusterA
TCGA-DD-A119-01A	gene.clusterA
TCGA-G3-AAV6-01A	gene.clusterB
TCGA-DD-A73F-01A	gene.clusterA
TCGA-DD-A4NP-01A	gene.clusterA
TCGA-DD-AAEK-01A	gene.clusterA
TCGA-DD-A11D-01A	gene.clusterA
TCGA-DD-A1EG-01A	gene.clusterA
TCGA-PD-A5DF-01A	gene.clusterA
TCGA-DD-A3A9-01A	gene.clusterA
TCGA-2Y-A9H4-01A	gene.clusterA
TCGA-DD-A118-01A	gene.clusterA
TCGA-DD-A4NL-01A	gene.clusterA
TCGA-5C-A9VH-01A	gene.clusterA
TCGA-3K-AAZ8-01A	gene.clusterA
TCGA-MI-A75G-01A	gene.clusterA
TCGA-DD-A3A6-01A	gene.clusterB
TCGA-CC-A5UD-01A	gene.clusterB
TCGA-DD-A3A3-01A	gene.clusterA
TCGA-CC-A7IH-01A	gene.clusterA
TCGA-DD-A4NH-01A	gene.clusterB
TCGA-K7-A6G5-01A	gene.clusterA
TCGA-DD-AACU-01A	gene.clusterA
TCGA-BW-A5NO-01A	gene.clusterA
TCGA-XR-A8TG-01A	gene.clusterA
TCGA-DD-A1EJ-01A	gene.clusterB
TCGA-CC-5259-01A	gene.clusterA
TCGA-2Y-A9H3-01A	gene.clusterA
TCGA-UB-AA0V-01A	gene.clusterA
TCGA-GJ-A9DB-01A	gene.clusterA
TCGA-DD-A4NK-01A	gene.clusterA
TCGA-2Y-A9H6-01A	gene.clusterA
TCGA-BD-A2L6-01A	gene.clusterA
TCGA-G3-A5SM-01A	gene.clusterA
TCGA-DD-AAD5-01A	gene.clusterB
TCGA-BD-A3EP-01A	gene.clusterA
TCGA-CC-5260-01A	gene.clusterB
TCGA-WQ-A9G7-01A	gene.clusterB
TCGA-FV-A2QR-01A	gene.clusterA
TCGA-DD-AAW2-01A	gene.clusterA
TCGA-DD-AA3A-01A	gene.clusterB
TCGA-CC-5263-01A	gene.clusterB
TCGA-FV-A495-01A	gene.clusterA
TCGA-BC-A10U-01A	gene.clusterA
TCGA-ZS-A9CE-01A	gene.clusterA
TCGA-G3-A7M8-01A	gene.clusterA
TCGA-5R-AA1D-01A	gene.clusterA
TCGA-ED-A82E-01A	gene.clusterB
TCGA-DD-A3A1-01A	gene.clusterA
TCGA-MI-A75E-01A	gene.clusterA
TCGA-DD-AAEA-01A	gene.clusterA
TCGA-ZS-A9CF-01A	gene.clusterA
TCGA-G3-A25V-01A	gene.clusterA
TCGA-CC-A9FS-01A	gene.clusterA
TCGA-BC-A69H-01A	gene.clusterB
TCGA-DD-A3A7-01A	gene.clusterA
TCGA-CC-5261-01A	gene.clusterB
TCGA-G3-AAV0-01A	gene.clusterA
TCGA-DD-AAE4-01A	gene.clusterA
TCGA-CC-A7II-01A	gene.clusterB
TCGA-DD-A3A8-01A	gene.clusterA
TCGA-G3-A7M5-01A	gene.clusterA
TCGA-CC-A3MC-01A	gene.clusterA
TCGA-2V-A95S-01A	gene.clusterB
TCGA-ED-A66X-01A	gene.clusterB
TCGA-G3-A6UC-01A	gene.clusterA
TCGA-BD-A3ER-01A	gene.clusterA
TCGA-DD-A3A5-01A	gene.clusterA
TCGA-DD-AACH-01A	gene.clusterB
TCGA-CC-5262-01A	gene.clusterA
TCGA-DD-AADG-01A	gene.clusterA
TCGA-DD-AAW0-01A	gene.clusterA
TCGA-DD-AACJ-01A	gene.clusterA
TCGA-DD-AADL-01A	gene.clusterA
TCGA-RC-A6M6-01A	gene.clusterB
TCGA-DD-A4NO-01A	gene.clusterA
TCGA-CC-A5UE-01A	gene.clusterB
TCGA-G3-A7M7-01A	gene.clusterA
TCGA-ES-A2HT-01A	gene.clusterA
TCGA-DD-AACX-01A	gene.clusterA
TCGA-2Y-A9GV-01A	gene.clusterA
TCGA-DD-AACF-01A	gene.clusterA
TCGA-BW-A5NP-01A	gene.clusterB
TCGA-UB-A7MA-01A	gene.clusterB
TCGA-G3-A25Z-01A	gene.clusterA
TCGA-MI-A75C-01A	gene.clusterA
TCGA-DD-A4NA-01A	gene.clusterB
TCGA-ZP-A9CV-01A	gene.clusterA
TCGA-T1-A6J8-01A	gene.clusterA
TCGA-DD-A1EK-01A	gene.clusterA
TCGA-5C-AAPD-01A	gene.clusterB
TCGA-KR-A7K8-01A	gene.clusterA
TCGA-DD-AAD6-01A	gene.clusterA
TCGA-DD-A4NB-01A	gene.clusterA
TCGA-DD-A11C-01A	gene.clusterA
TCGA-WJ-A86L-01A	gene.clusterA
TCGA-ED-A8O6-01A	gene.clusterB
TCGA-DD-AAEB-01A	gene.clusterA
TCGA-2Y-A9GU-01A	gene.clusterA
TCGA-DD-A73A-01A	gene.clusterA
TCGA-RC-A6M4-01A	gene.clusterA
TCGA-BW-A5NQ-01A	gene.clusterB
TCGA-DD-AAVY-01A	gene.clusterA
TCGA-DD-A1EL-01A	gene.clusterB
TCGA-DD-A4NJ-01A	gene.clusterA
TCGA-G3-A5SL-01A	gene.clusterA
TCGA-DD-AACG-01A	gene.clusterB
TCGA-DD-AAC8-01A	gene.clusterB
TCGA-ED-A7XO-01A	gene.clusterA
TCGA-DD-AACB-01A	gene.clusterB
TCGA-G3-A7M6-01A	gene.clusterB
TCGA-ED-A97K-01A	gene.clusterA
TCGA-DD-A73C-01A	gene.clusterA
TCGA-DD-AAW1-01A	gene.clusterA
TCGA-XR-A8TF-01A	gene.clusterA
TCGA-CC-A5UC-01A	gene.clusterB
TCGA-DD-A39Y-01A	gene.clusterB
TCGA-DD-A114-01A	gene.clusterB
TCGA-NI-A8LF-01A	gene.clusterA
TCGA-DD-AADF-01A	gene.clusterA
TCGA-DD-AAEI-01A	gene.clusterA
TCGA-2Y-A9H5-01A	gene.clusterA
DO227643	gene.clusterA
DO227801	gene.clusterA
DO23508	gene.clusterA
DO23509	gene.clusterA
DO23510	gene.clusterA
DO23511	gene.clusterA
DO23512	gene.clusterA
DO23513	gene.clusterA
DO23514	gene.clusterA
DO23515	gene.clusterA
DO23516	gene.clusterA
DO23517	gene.clusterA
DO23518	gene.clusterA
DO23519	gene.clusterA
DO23521	gene.clusterB
DO23523	gene.clusterA
DO23524	gene.clusterA
DO23525	gene.clusterA
DO23526	gene.clusterA
DO23527	gene.clusterA
DO23528	gene.clusterA
DO23529	gene.clusterA
DO23530	gene.clusterB
DO23531	gene.clusterA
DO23532	gene.clusterA
DO23533	gene.clusterA
DO23534	gene.clusterA
DO23535	gene.clusterA
DO23536	gene.clusterA
DO23537	gene.clusterA
DO23538	gene.clusterA
DO23539	gene.clusterA
DO23540	gene.clusterB
DO23541	gene.clusterA
DO23542	gene.clusterA
DO23543	gene.clusterA
DO23544	gene.clusterA
DO23545	gene.clusterA
DO23546	gene.clusterA
DO23547	gene.clusterB
DO23548	gene.clusterA
DO23549	gene.clusterB
DO23550	gene.clusterA
DO23551	gene.clusterA
DO23552	gene.clusterA
DO45091	gene.clusterA
DO45092	gene.clusterA
DO45093	gene.clusterA
DO45094	gene.clusterA
DO45095	gene.clusterA
DO45096	gene.clusterA
DO45097	gene.clusterA
DO45099	gene.clusterA
DO45101	gene.clusterA
DO45103	gene.clusterA
DO45105	gene.clusterA
DO45107	gene.clusterA
DO45109	gene.clusterA
DO45111	gene.clusterA
DO45113	gene.clusterA
DO45115	gene.clusterA
DO45117	gene.clusterA
DO45119	gene.clusterA
DO45121	gene.clusterA
DO45123	gene.clusterA
DO45125	gene.clusterA
DO45127	gene.clusterA
DO45129	gene.clusterA
DO45131	gene.clusterA
DO45133	gene.clusterA
DO45135	gene.clusterA
DO45137	gene.clusterA
DO45139	gene.clusterA
DO45141	gene.clusterA
DO45143	gene.clusterA
DO45145	gene.clusterB
DO45147	gene.clusterB
DO45149	gene.clusterA
DO45153	gene.clusterA
DO45155	gene.clusterA
DO45157	gene.clusterB
DO45159	gene.clusterA
DO45161	gene.clusterA
DO45163	gene.clusterA
DO45165	gene.clusterA
DO45167	gene.clusterA
DO45169	gene.clusterA
DO45171	gene.clusterA
DO45173	gene.clusterA
DO45175	gene.clusterA
DO45177	gene.clusterA
DO45179	gene.clusterA
DO45181	gene.clusterA
DO45183	gene.clusterB
DO45185	gene.clusterB
DO45187	gene.clusterA
DO45189	gene.clusterA
DO45191	gene.clusterA
DO45193	gene.clusterA
DO45195	gene.clusterA
DO45197	gene.clusterA
DO45199	gene.clusterA
DO45201	gene.clusterB
DO45203	gene.clusterA
DO45205	gene.clusterB
DO45207	gene.clusterB
DO45209	gene.clusterA
DO45211	gene.clusterA
DO45213	gene.clusterA
DO45215	gene.clusterA
DO45217	gene.clusterA
DO45219	gene.clusterA
DO45221	gene.clusterA
DO45223	gene.clusterA
DO45225	gene.clusterA
DO45227	gene.clusterA
DO45229	gene.clusterB
DO45231	gene.clusterA
DO45233	gene.clusterA
DO45235	gene.clusterA
DO45237	gene.clusterA
DO45239	gene.clusterA
DO45241	gene.clusterB
DO45243	gene.clusterA
DO45245	gene.clusterA
DO45247	gene.clusterA
DO45249	gene.clusterA
DO45251	gene.clusterA
DO45253	gene.clusterA
DO45255	gene.clusterB
DO45257	gene.clusterA
DO45259	gene.clusterA
DO45261	gene.clusterA
DO45263	gene.clusterA
DO45265	gene.clusterA
DO45267	gene.clusterA
DO45269	gene.clusterB
DO45273	gene.clusterB
DO45275	gene.clusterB
DO45277	gene.clusterA
DO45279	gene.clusterA
DO45281	gene.clusterA
DO45283	gene.clusterB
DO45285	gene.clusterA
DO45287	gene.clusterA
DO45289	gene.clusterB
DO45297	gene.clusterA
DO45299	gene.clusterA
DO45301	gene.clusterB
DO45303	gene.clusterA
DO45305	gene.clusterA
DO45307	gene.clusterA
DO48672	gene.clusterA
DO48674	gene.clusterA
DO48677	gene.clusterA
DO48679	gene.clusterA
DO48681	gene.clusterA
DO48682	gene.clusterB
DO48693	gene.clusterA
DO48695	gene.clusterA
DO48697	gene.clusterA
DO48700	gene.clusterA
DO48701	gene.clusterA
DO48704	gene.clusterA
DO48706	gene.clusterA
DO48712	gene.clusterA
DO48715	gene.clusterA
DO48716	gene.clusterA
DO48717	gene.clusterA
DO48719	gene.clusterA
DO48720	gene.clusterA
DO48721	gene.clusterA
DO48723	gene.clusterA
DO48725	gene.clusterA
DO48727	gene.clusterA
DO48728	gene.clusterA
DO48730	gene.clusterA
DO48732	gene.clusterA
DO48733	gene.clusterA
DO48736	gene.clusterA
DO48737	gene.clusterA
DO48741	gene.clusterA
DO48742	gene.clusterA
DO48743	gene.clusterA
DO48746	gene.clusterA
DO48747	gene.clusterB
DO48751	gene.clusterA
DO48757	gene.clusterA
DO48759	gene.clusterA
DO48760	gene.clusterA
DO48761	gene.clusterA
DO50774	gene.clusterA
DO50776	gene.clusterB
DO50778	gene.clusterA
DO50783	gene.clusterA
DO50785	gene.clusterA
DO50787	gene.clusterA
DO50789	gene.clusterA
DO50791	gene.clusterA
DO50793	gene.clusterA
DO50798	gene.clusterA
DO50799	gene.clusterB
DO50800	gene.clusterA
DO50802	gene.clusterA
DO50803	gene.clusterA
DO50804	gene.clusterA
DO50805	gene.clusterA
DO50806	gene.clusterA
DO50807	gene.clusterA
DO50808	gene.clusterA
DO50809	gene.clusterA
DO50811	gene.clusterA
DO50813	gene.clusterA
DO50814	gene.clusterA
DO50815	gene.clusterB
DO50816	gene.clusterA
DO50817	gene.clusterA
DO50818	gene.clusterA
DO50819	gene.clusterB
DO50820	gene.clusterA
DO50822	gene.clusterA
DO50825	gene.clusterA
DO50829	gene.clusterB
DO50832	gene.clusterA
DO50839	gene.clusterA
DO50840	gene.clusterA
DO50844	gene.clusterB
DO50845	gene.clusterB
DO50850	gene.clusterA
DO50855	gene.clusterA
DO50857	gene.clusterA
DO50859	gene.clusterA
DO228883	gene.clusterB
DO228887	gene.clusterB
DO228893	gene.clusterA
DO228894	gene.clusterA
DO228897	gene.clusterB
DO228898	gene.clusterA
DO228901	gene.clusterB
DO228904	gene.clusterA
DO228906	gene.clusterA
DO228907	gene.clusterA
DO231795	gene.clusterA
DO231806	gene.clusterA
DO231817	gene.clusterA
DO231820	gene.clusterA
DO231823	gene.clusterA
DO231825	gene.clusterB
DO231828	gene.clusterA
DO231831	gene.clusterA
DO231834	gene.clusterB
DO231838	gene.clusterA
DO231840	gene.clusterA
DO231842	gene.clusterA
DO231846	gene.clusterA
DO231849	gene.clusterA
DO231864	gene.clusterB
DO231867	gene.clusterB
DO231870	gene.clusterB
DO231873	gene.clusterA
DO231877	gene.clusterB
DO231878	gene.clusterA
DO231882	gene.clusterA
DO231884	gene.clusterA
DO231886	gene.clusterA
DO231889	gene.clusterA
DO231891	gene.clusterB
DO231894	gene.clusterB
DO231898	gene.clusterA
DO231901	gene.clusterB
DO231903	gene.clusterA
DO231905	gene.clusterA
DO231907	gene.clusterA
DO231908	gene.clusterB
DO231911	gene.clusterA
DO231912	gene.clusterA
DO231913	gene.clusterA
DO231915	gene.clusterA
DO231916	gene.clusterA
DO231917	gene.clusterB
DO231918	gene.clusterA
DO231919	gene.clusterB
DO231920	gene.clusterB
DO231921	gene.clusterA
DO231922	gene.clusterA
DO231923	gene.clusterA
DO231924	gene.clusterB
DO231925	gene.clusterB
DO231926	gene.clusterB
DO231927	gene.clusterA
DO231928	gene.clusterA
DO231929	gene.clusterA
DO231930	gene.clusterA
DO231931	gene.clusterA
DO231932	gene.clusterA
DO44634	gene.clusterB
DO44652	gene.clusterA
DO44666	gene.clusterA
DO44668	gene.clusterA
DO44672	gene.clusterA
DO44674	gene.clusterA
DO44676	gene.clusterB
DO44680	gene.clusterA
DO44696	gene.clusterB
DO44708	gene.clusterA
DO44714	gene.clusterA
DO44740	gene.clusterB
DO44754	gene.clusterA
DO44780	gene.clusterB
DO44788	gene.clusterA
DO44792	gene.clusterB
DO44794	gene.clusterA
DO44798	gene.clusterB
DO44800	gene.clusterA
DO44802	gene.clusterA
DO44806	gene.clusterA
DO44808	gene.clusterA
DO44812	gene.clusterA
DO44828	gene.clusterA
DO44832	gene.clusterA
DO44846	gene.clusterA
DO44848	gene.clusterA
DO44854	gene.clusterA
DO44856	gene.clusterB
DO44862	gene.clusterB
DO44864	gene.clusterA
DO44868	gene.clusterA
DO50743	gene.clusterA
DO50746	gene.clusterA
DO50748	gene.clusterA
DO50810	gene.clusterA
DO50826	gene.clusterA
DO50828	gene.clusterA
DO50835	gene.clusterB
DO50838	gene.clusterA
DO50847	gene.clusterA
DO50852	gene.clusterB
DO50853	gene.clusterB
DO50854	gene.clusterB
DO50858	gene.clusterA
DO50860	gene.clusterA
DO50861	gene.clusterA
DO50865	gene.clusterA
DO50867	gene.clusterA
DO50869	gene.clusterA
DO50874	gene.clusterA
DO50875	gene.clusterA
DO50879	gene.clusterA
DO50880	gene.clusterA
DO50881	gene.clusterB
DO50883	gene.clusterA
DO50885	gene.clusterA
DO50886	gene.clusterA
DO50889	gene.clusterA
DO50893	gene.clusterA
DO50894	gene.clusterB
DO50898	gene.clusterB
DO50899	gene.clusterA
DO50900	gene.clusterA
DO50902	gene.clusterB
DO50903	gene.clusterA
DO50905	gene.clusterA
DO50906	gene.clusterA
DO50907	gene.clusterA
DO50909	gene.clusterB
DO50910	gene.clusterA
DO50911	gene.clusterA
DO50912	gene.clusterA
DO50913	gene.clusterA
DO50916	gene.clusterA
DO50917	gene.clusterB
DO50919	gene.clusterA
DO50920	gene.clusterA
DO50921	gene.clusterA
DO50926	gene.clusterA
DO50927	gene.clusterA
DO50931	gene.clusterA
DO50933	gene.clusterA
DO50934	gene.clusterA
DO50935	gene.clusterA
DO50936	gene.clusterB
DO50938	gene.clusterA
DO50940	gene.clusterA
DO50944	gene.clusterA
DO50946	gene.clusterA
DO50954	gene.clusterA
DO50960	gene.clusterA
DO50962	gene.clusterA
DO50968	gene.clusterB
DO50969	gene.clusterB
DO50970	gene.clusterA
DO50972	gene.clusterA
DO50974	gene.clusterA
PT19	gene.clusterA
PT62	gene.clusterA
PT21	gene.clusterA
PT63	gene.clusterA
PT46	gene.clusterA
PT60	gene.clusterB
PT8	gene.clusterA
PT66	gene.clusterA
PT17	gene.clusterA
PT58	gene.clusterA
PT61	gene.clusterA
PT24	gene.clusterA
PT25	gene.clusterA
PT54	gene.clusterA
PT83	gene.clusterA
PT88	gene.clusterA
PT85	gene.clusterA
PT18	gene.clusterA
PT73	gene.clusterA
PT40	gene.clusterA
PT53	gene.clusterA
PT78	gene.clusterA
PT16	gene.clusterA
PT97	gene.clusterA
PT41	gene.clusterA
PT57	gene.clusterB
PT99	gene.clusterA
PT101	gene.clusterA
PT76	gene.clusterA
PT98	gene.clusterA
PT6	gene.clusterB
PT26	gene.clusterA
PT3	gene.clusterA
PT34	gene.clusterB
PT72	gene.clusterA
PT31	gene.clusterB
PT22	gene.clusterB
PT32	gene.clusterB
PT102	gene.clusterB
PT103	gene.clusterB
PT5	gene.clusterB
PT4	gene.clusterA
PT7	gene.clusterA
PT11	gene.clusterA
PT23	gene.clusterA
PT36	gene.clusterA
PT47	gene.clusterA
PT70	gene.clusterA
PT84	gene.clusterA
PT14	gene.clusterB
PT37	gene.clusterA
PT82	gene.clusterA
PT104	gene.clusterA
PT29	gene.clusterA
PT51	gene.clusterA
PT100	gene.clusterA
PT115	gene.clusterA
PT109	gene.clusterB
PT107	gene.clusterB
PT110	gene.clusterB
PT30	gene.clusterA
PT33	gene.clusterB
PT96	gene.clusterB
PT79	gene.clusterA
PT92	gene.clusterB
PT94	gene.clusterA
PT95	gene.clusterB
PT93	gene.clusterB
PT114	gene.clusterB
PT35	gene.clusterA
PT44	gene.clusterA
PT2	gene.clusterB
PT1	gene.clusterA
PT43	gene.clusterA
PT48	gene.clusterA
PT80	gene.clusterB
PT81	gene.clusterB
PT86	gene.clusterA
PT87	gene.clusterB
PT89	gene.clusterB
PT90	gene.clusterA
PT105	gene.clusterB
PT106	gene.clusterA
PT113	gene.clusterA
PT112	gene.clusterA
PT111	gene.clusterB
PT108	gene.clusterA
PT9	gene.clusterA
PT10	gene.clusterB
PT12	gene.clusterB
PT13	gene.clusterA
PT15	gene.clusterA
PT20	gene.clusterB
PT91	gene.clusterA
PT27	gene.clusterA
PT28	gene.clusterA
PT38	gene.clusterA
PT39	gene.clusterA
PT42	gene.clusterA
PT45	gene.clusterA
PT49	gene.clusterA
PT50	gene.clusterA
PT52	gene.clusterA
PT55	gene.clusterA
PT56	gene.clusterA
PT59	gene.clusterB
PT64	gene.clusterA
PT65	gene.clusterA
PT67	gene.clusterB
PT68	gene.clusterA
PT69	gene.clusterA
PT71	gene.clusterA
PT74	gene.clusterA
PT75	gene.clusterB
PT77	gene.clusterA
GSM1310570	gene.clusterA
GSM1310571	gene.clusterB
GSM1310572	gene.clusterB
GSM1310573	gene.clusterA
GSM1310574	gene.clusterA
GSM1310575	gene.clusterA
GSM1310576	gene.clusterB
GSM1310577	gene.clusterA
GSM1310578	gene.clusterA
GSM1310579	gene.clusterA
GSM1310580	gene.clusterA
GSM1310581	gene.clusterA
GSM1310582	gene.clusterA
GSM1310583	gene.clusterB
GSM1310584	gene.clusterA
GSM1310586	gene.clusterB
GSM1310587	gene.clusterB
GSM1310588	gene.clusterA
GSM1310589	gene.clusterA
GSM1310590	gene.clusterA
GSM1310591	gene.clusterB
GSM1310592	gene.clusterA
GSM1310593	gene.clusterA
GSM1310594	gene.clusterA
GSM1310595	gene.clusterA
GSM1310596	gene.clusterB
GSM1310597	gene.clusterA
GSM1310598	gene.clusterA
GSM1310599	gene.clusterB
GSM1310600	gene.clusterB
GSM1310601	gene.clusterA
GSM1310602	gene.clusterA
GSM1310603	gene.clusterB
GSM1310604	gene.clusterA
GSM1310606	gene.clusterA
GSM1310607	gene.clusterA
GSM1310608	gene.clusterA
GSM1310609	gene.clusterA
GSM1310610	gene.clusterA
GSM1310612	gene.clusterB
GSM1310613	gene.clusterB
GSM1310614	gene.clusterB
GSM1310615	gene.clusterA
GSM1310616	gene.clusterA
GSM1310617	gene.clusterA
GSM1310618	gene.clusterA
GSM1310619	gene.clusterA
GSM1310620	gene.clusterA
GSM1310621	gene.clusterA
GSM1310622	gene.clusterA
GSM1310623	gene.clusterA
GSM1310624	gene.clusterA
GSM1310625	gene.clusterB
GSM1310626	gene.clusterA
GSM1310627	gene.clusterA
GSM1310628	gene.clusterA
GSM1310629	gene.clusterA
GSM1310630	gene.clusterA
GSM1310631	gene.clusterA
GSM1310632	gene.clusterA
GSM1310633	gene.clusterB
GSM1310634	gene.clusterA
GSM1310635	gene.clusterA
GSM1310636	gene.clusterA
GSM1310637	gene.clusterA
GSM1310638	gene.clusterA
GSM1310639	gene.clusterA
GSM1310640	gene.clusterA
GSM1310641	gene.clusterA
GSM1310642	gene.clusterB
GSM1310643	gene.clusterA
GSM1310644	gene.clusterB
GSM1310645	gene.clusterA
GSM1310646	gene.clusterA
GSM1310647	gene.clusterA
GSM1310648	gene.clusterA
GSM1310649	gene.clusterA
GSM1310650	gene.clusterA

## Sheet: Supplementary Table  8
Table S8. RM_ScoreGroup stratification of the pooled cohort.
Sample	time	status	RM_Score	RM_ScoreGroup
TCGA-DD-A4NG-01A	26.35	1	0.0407763	low
TCGA-G3-AAV4-01A	0.89	1	0.0182039	low
TCGA-2Y-A9H1-01A	40.37	1	0.0360241	low
TCGA-BC-A10Y-01A	23.36	1	0.00832195	low
TCGA-K7-AAU7-01A	11.79	0	0.0744163	high
TCGA-BC-A10W-01A	2.99	1	0.0719916	high
TCGA-DD-AACV-01A	50.3	0	-0.0100989	low
TCGA-DD-AAD3-01A	42.54	0	0.00764181	low
TCGA-DD-A1EI-01A	6.01	0	0.0447046	low
TCGA-DD-AAC9-01A	11.4	0	0.0236168	low
TCGA-DD-AACT-01A	51.31	0	0.027674	low
TCGA-GJ-A6C0-01A	1.02	1	0.0426205	low
TCGA-CC-5258-01A	4.24	1	0.0774714	high
TCGA-DD-AADP-01A	15.05	0	0.0320738	low
TCGA-DD-AACW-01A	46.78	0	0.0467303	low
TCGA-ZS-A9CD-01A	45.53	1	0.0321405	low
TCGA-UB-A7MF-01A	7.03	1	0.0666553	high
TCGA-WX-AA46-01A	24.84	0	-0.0066373	low
TCGA-CC-A8HV-01A	9.17	1	0.075634	high
TCGA-DD-AADQ-01A	14.32	0	0.0303439	low
TCGA-DD-AADB-01A	40.8	0	0.0797082	high
TCGA-DD-A1EA-01A	79.34	0	0.0400907	low
TCGA-5R-AA1C-01A	17.08	0	0.0506986	low
TCGA-DD-A113-01A	79.66	0	0.0485033	low
TCGA-2Y-A9H9-01A	22.9	0	0.0018765	low
TCGA-CC-A7IE-01A	7.13	1	0.0930468	high
TCGA-XR-A8TD-01A	33.84	0	0.0157388	low
TCGA-DD-AAD2-01A	21.62	0	0.0524974	low
TCGA-DD-AACY-01A	47.63	0	0.0263478	low
TCGA-CC-A7IF-01A	21.32	1	-0.000322267	low
TCGA-DD-AACD-01A	12.52	1	0.0378978	low
TCGA-ED-A4XI-01A	26.91	0	0.0192915	low
TCGA-CC-A9FW-01A	8.15	0	0.07697	high
TCGA-G3-A5SJ-01A	22.93	0	0.0664431	high
TCGA-DD-AAE2-01A	20.96	0	-0.0147943	low
TCGA-G3-A7M9-01A	1.84	1	0.0946584	high
TCGA-EP-A2KC-01A	0.62	1	0.0438827	low
TCGA-2Y-A9GS-01A	23.78	1	0.0388008	low
TCGA-ED-A7PX-01A	0.2	0	0.0774646	high
TCGA-DD-AADC-01A	13.96	1	0.0762333	high
TCGA-DD-AAVZ-01A	62.42	0	0.0419049	low
TCGA-CC-A3MA-01A	9.95	1	0.0666773	high
TCGA-2Y-A9GY-01A	24.87	1	0.0850212	high
TCGA-ED-A627-01A	13.9	0	0.019332	low
TCGA-2Y-A9GW-01A	41.75	1	0.0419181	low
TCGA-DD-AADO-01A	14.88	0	0.0720587	high
TCGA-DD-AADK-01A	34.46	0	0.0312196	low
TCGA-DD-A1EH-01A	49.11	0	0.0570054	low
TCGA-G3-AAV7-01A	11.86	0	0.0824446	high
TCGA-DD-AACA-01A	75.59	0	0.047832	low
TCGA-FV-A3R3-01A	12.02	1	0.0410684	low
TCGA-KR-A7K0-01A	2.14	1	0.0458151	low
TCGA-DD-AACC-01A	55.35	1	0.0478139	low
TCGA-BC-A3KG-01A	22.34	0	0.0513319	low
TCGA-G3-AAV2-01A	12.22	0	0.0202373	low
TCGA-CC-A7IK-01A	8.61	1	0.0590808	high
TCGA-G3-A25S-01A	13.67	1	0.0562608	low
TCGA-DD-AADR-01A	66.62	0	0.0235714	low
TCGA-UB-A7MD-01A	1.71	1	0.0502082	low
TCGA-DD-A4NS-01A	80.68	1	0.0276172	low
TCGA-CC-A9FU-01A	0	0	0.0829085	high
TCGA-DD-AAE3-01A	18.59	0	0.000188138	low
TCGA-DD-AACP-01A	13.63	0	0.0880002	high
TCGA-2Y-A9H8-01A	20.8	1	0.0466667	low
TCGA-FV-A3I1-01A	8.11	1	0.047826	low
TCGA-2Y-A9H7-01A	38.37	0	0.06489	high
TCGA-DD-AAVU-01A	72.34	0	0.0525118	low
TCGA-BC-A110-01A	69.51	1	0.00279586	low
TCGA-ZP-A9CZ-01A	23.19	0	0.0410299	low
TCGA-DD-AAE1-01A	18.13	0	0.0487652	low
TCGA-GJ-A3OU-01A	28.88	0	0.0487977	low
TCGA-RC-A7SB-01A	19.32	0	-0.00366317	low
TCGA-DD-AAVS-01A	59.89	0	0.0512961	low
TCGA-CC-A8HS-01A	9.86	1	0.0561647	low
TCGA-FV-A3I0-01A	27.86	0	0.06902	high
TCGA-2Y-A9GT-01A	53.35	1	-0.019542	low
TCGA-2Y-A9HA-01A	1.18	1	0.0492407	low
TCGA-FV-A2QQ-01A	23.95	0	0.0348501	low
TCGA-DD-AAEH-01A	25.76	0	0.00768313	low
TCGA-DD-AADM-01A	0.39	1	0.0432401	low
TCGA-G3-A3CK-01A	19.22	0	0.0440387	low
TCGA-EP-A26S-01A	19.97	0	0.0175673	low
TCGA-DD-A11A-01A	2.6	0	0.0181344	low
TCGA-DD-AAE6-01A	4.63	0	0.0355524	low
TCGA-XR-A8TE-01A	30.39	0	0.0356009	low
TCGA-DD-A73B-01A	9.3	1	0.000139208	low
TCGA-EP-A3JL-01A	9.95	0	0.0539434	low
TCGA-CC-A3MB-01A	10.35	1	0.040938	low
TCGA-DD-AAD0-01A	4.5	0	0.0383666	low
TCGA-MI-A75I-01A	20.7	0	0.0269302	low
TCGA-DD-AACZ-01A	5.62	1	0.0938736	high
TCGA-CC-A8HU-01A	11.3	1	0.0689588	high
TCGA-RC-A6M5-01A	0.49	0	0.0362737	low
TCGA-2Y-A9GZ-01A	27.86	1	-0.007492	low
TCGA-DD-AACO-01A	61.63	0	0.0262987	low
TCGA-LG-A6GG-01A	12.71	0	0.0245849	low
TCGA-ED-A7PZ-01A	0.2	0	0.0735728	high
TCGA-DD-A4NV-01A	78.78	0	-0.015423	low
TCGA-DD-A73G-01A	114.26	0	0.0560554	low
TCGA-G3-AAV3-01A	13.53	0	0.050032	low
TCGA-G3-A25U-01A	53.75	0	-0.0135277	low
TCGA-BC-A5W4-01A	17.97	1	0.00380068	low
TCGA-UB-AA0U-01A	10.74	0	0.0272985	low
TCGA-EP-A12J-01A	18.73	0	0.0101147	low
TCGA-G3-A5SI-01A	25.23	1	0.0112026	low
TCGA-FV-A4ZQ-01A	0.39	0	0.0679304	high
TCGA-DD-A4ND-01A	90.21	0	0.0428081	low
TCGA-ED-A8O5-01A	13.34	0	0.0503702	low
TCGA-UB-A7ME-01A	15.97	0	0.0463235	low
TCGA-CC-5264-01A	3.35	1	0.0753498	high
TCGA-DD-AADA-01A	40.51	0	0.0336975	low
TCGA-2Y-A9HB-01A	8.54	0	0.0215017	low
TCGA-DD-AACS-01A	59.26	0	0.00688756	low
TCGA-DD-AAE0-01A	18.23	0	0.092208	high
TCGA-G3-A5SK-01A	24.44	0	-0.00499718	low
TCGA-BC-A69I-01A	12.71	0	0.0161829	low
TCGA-BC-A10R-01A	10.12	1	0.0412849	low
TCGA-BC-A10X-01A	25.3	1	0.00560548	low
TCGA-BC-A10S-01A	46.75	1	0.012923	low
TCGA-DD-AAVX-01A	56.44	0	0.0407823	low
TCGA-DD-AAVQ-01A	89.62	0	0.0557519	low
TCGA-RC-A7SH-01A	15.37	0	0.0595285	high
TCGA-G3-A3CJ-01A	19.51	0	0.02974	low
TCGA-DD-A115-01A	83.51	1	0.00716775	low
TCGA-BC-A10Q-01A	37.29	1	0.0625111	high
TCGA-DD-A1EE-01A	11.47	1	0.0501866	low
TCGA-ZP-A9CY-01A	25.69	0	0.00456166	low
TCGA-FV-A23B-01A	60.84	1	0.0632521	high
TCGA-HP-A5MZ-01A	2.99	1	0.0345466	low
TCGA-DD-AACK-01A	0.3	0	0.0416412	low
TCGA-CC-A1HT-01A	3.32	1	0.0903261	high
TCGA-DD-A11B-01A	0.46	1	0.012098	low
TCGA-ZP-A9D4-01A	12.98	0	0.0119111	low
TCGA-HP-A5N0-01A	37.68	1	-0.0143334	low
TCGA-EP-A2KB-01A	19.58	1	0.0441065	low
TCGA-DD-A4NN-01A	29.53	1	0.0555257	low
TCGA-ES-A2HS-01A	22.6	1	0.00317928	low
TCGA-G3-A3CG-01A	22.11	0	0.0192866	low
TCGA-DD-AAVR-01A	82.56	0	0.0461532	low
TCGA-DD-AAD1-01A	18.53	0	0.0432842	low
TCGA-DD-A73D-01A	22.77	0	0.0279667	low
TCGA-DD-AAVW-01A	76.12	0	0.0324588	low
TCGA-DD-A4NF-01A	30.95	0	0.0347414	low
TCGA-DD-AACN-01A	42.77	0	0.0271192	low
TCGA-DD-A3A2-01A	70.01	1	-0.0125415	low
TCGA-K7-A5RF-01A	20.73	0	-0.000441141	low
TCGA-DD-A116-01A	53.29	1	0.0260854	low
TCGA-DD-A4NI-01A	26.81	0	-0.00286759	low
TCGA-BC-A10T-01A	27.5	1	-0.0011445	low
TCGA-DD-AADJ-01A	35.02	0	0.040044	low
TCGA-DD-AACE-01A	71.75	0	-0.00390421	low
TCGA-FV-A3R2-01A	6.37	1	0.0187181	low
TCGA-DD-AAE7-01A	21.16	0	0.0119297	low
TCGA-DD-AADD-01A	40.44	0	0.0686998	high
TCGA-4R-AA8I-01A	8.61	1	0.0159588	low
TCGA-FV-A496-01A	0.33	0	0.0164751	low
TCGA-DD-A39X-01A	55.65	1	0.0601554	high
TCGA-DD-AADS-01A	15.57	0	8.94762e-05	low
TCGA-DD-AAE9-01A	23.72	0	0.0408409	low
TCGA-G3-AAUZ-01A	15.77	0	0.00510651	low
TCGA-WX-AA47-01A	18.27	1	0.0544621	low
TCGA-NI-A4U2-01A	58.84	1	-0.00827375	low
TCGA-DD-AACI-01A	53.15	0	0.0496769	low
TCGA-ZP-A9D1-01A	0.69	0	0.0373716	low
TCGA-UB-A7MB-01A	19.74	0	0.0123295	low
TCGA-DD-AAVP-01A	90.41	0	0.0235046	low
TCGA-DD-A4NR-01A	0.3	1	0.0826394	high
TCGA-RG-A7D4-01A	36.07	0	0.0823487	high
TCGA-5R-AAAM-01A	1.51	1	0.00865423	low
TCGA-DD-A3A4-01A	20.11	1	0.0261574	low
TCGA-BC-A217-01A	45.89	1	0.0351845	low
TCGA-RC-A6M3-01A	0	0	0.0676363	high
TCGA-DD-A4NQ-01A	12.25	1	0.0742934	high
TCGA-CC-A9FV-01A	0	0	0.0358662	low
TCGA-UB-A7MC-01A	16.43	0	0.0382551	low
TCGA-MR-A8JO-01A	10.84	0	0.0596853	high
TCGA-DD-AAEG-01A	23.62	0	0.0390635	low
TCGA-DD-A39W-01A	27.17	1	0.0331721	low
TCGA-DD-A39Z-01A	19.74	1	0.0449577	low
TCGA-BC-A10Z-01A	1.12	1	-0.00248613	low
TCGA-WQ-AB4B-01A	12.98	0	0.0248842	low
TCGA-CC-A123-01A	7.19	0	0.0809119	high
TCGA-YA-A8S7-01A	13.53	1	0.0807914	high
TCGA-2Y-A9H2-01A	56.87	0	0.039552	low
TCGA-5C-A9VG-01A	10.78	0	0.0585966	low
TCGA-CC-A3M9-01A	9.86	1	0.0620543	high
TCGA-EP-A2KA-01A	20.6	1	0.0595049	high
TCGA-DD-AADW-01A	19.28	0	0.0813703	high
TCGA-DD-AAED-01A	25.07	0	0.0514394	low
TCGA-LG-A9QD-01A	12.02	0	0.0126418	low
TCGA-DD-AADV-01A	18.86	0	0.0116879	low
TCGA-G3-A3CH-01A	25.62	0	-0.000906892	low
TCGA-G3-AAV1-01A	11.79	1	0.0495305	low
TCGA-ZS-A9CG-01A	11.2	0	0.0235378	low
TCGA-DD-AAW3-01A	53.65	0	0.0144584	low
TCGA-ED-A7PY-01A	12.81	0	0.0245981	low
TCGA-ZP-A9D2-01A	25.13	1	0.0743611	high
TCGA-G3-A25Y-01A	14.85	1	0.0621822	high
TCGA-G3-A3CI-01A	5.91	0	0.00567732	low
TCGA-K7-A5RG-01A	17.05	0	0.0314494	low
TCGA-EP-A3RK-01A	11.93	0	0.0644114	high
TCGA-CC-A7IJ-01A	12.55	0	0.0662347	high
TCGA-MI-A75H-01A	24.54	0	0.0374849	low
TCGA-G3-AAV5-01A	11.63	0	0.060342	high
TCGA-ED-A7XP-01A	13.14	0	0.0437075	low
TCGA-DD-A1ED-01A	75.59	0	0.0140308	low
TCGA-ED-A5KG-01A	28.06	0	0.0865937	high
TCGA-ED-A459-01A	29.89	0	0.0421486	low
TCGA-2Y-A9GX-01A	80.22	0	0.0307939	low
TCGA-DD-A73E-01A	1.45	0	0.0238735	low
TCGA-QA-A7B7-01A	3.09	0	0.0126537	low
TCGA-DD-AACL-01A	3.52	1	0.0889012	high
TCGA-MR-A520-01A	7.52	0	-0.00385189	low
TCGA-DD-A1EF-01A	12.94	1	0.0676348	high
TCGA-G3-A25T-01A	51.02	0	0.0763428	high
TCGA-FV-A4ZP-01A	81.67	1	0.0891277	high
TCGA-WX-AA44-01A	20.2	0	0.0501593	low
TCGA-DD-A4NE-01A	21.68	1	0.00951501	low
TCGA-CC-A7IG-01A	9.82	1	0.0942805	high
TCGA-ZP-A9D0-01A	35.84	0	0.0118351	low
TCGA-G3-A25X-01A	58.44	0	0.0876935	high
TCGA-XR-A8TC-01A	43.99	0	0.0303478	low
TCGA-BC-A3KF-01A	0.26	0	0.00716788	low
TCGA-O8-A75V-01A	17.67	0	0.0478535	low
TCGA-DD-AADI-01A	35.64	0	0.0417223	low
TCGA-BC-A8YO-01A	18.46	0	0.0427605	low
TCGA-DD-A39V-01A	21.12	1	0.0647172	high
TCGA-DD-A1EC-01A	19.78	0	0.0454037	low
TCGA-DD-AACQ-01A	14.19	1	-0.00171404	low
TCGA-DD-A1EB-01A	66.26	0	-0.0135269	low
TCGA-KR-A7K7-01A	31.24	0	0.0860347	high
TCGA-DD-AAVV-01A	80.65	0	0.0535991	low
TCGA-DD-AADN-01A	29.5	0	0.0806463	high
TCGA-LG-A9QC-01A	13.96	0	0.035168	low
TCGA-RC-A7S9-01A	21.02	0	0.0508735	low
TCGA-BC-A112-01A	5.03	1	0.0688908	high
TCGA-2Y-A9H0-01A	120.73	0	0.0560916	low
TCGA-CC-A7IL-01A	9.13	1	0.0164768	low
TCGA-KR-A7K2-01A	27.23	0	0.0209593	low
TCGA-DD-AADU-01A	18.2	0	0.0346248	low
TCGA-ED-A66Y-01A	9.72	1	0.057147	low
TCGA-CC-A8HT-01A	4.6	1	0.0825204	high
TCGA-DD-AADY-01A	18.23	0	0.0196266	low
TCGA-BC-A216-01A	44.38	0	0.0367606	low
TCGA-RC-A7SF-01A	19.02	0	0.00692453	low
TCGA-RC-A7SK-01A	15.51	0	0.012417	low
TCGA-DD-AAD8-01A	40.05	0	0.00936865	low
TCGA-DD-AAEE-01A	26.61	0	0.0398199	low
TCGA-DD-A119-01A	7.33	1	0.0502465	low
TCGA-G3-AAV6-01A	2.14	1	0.0759858	high
TCGA-DD-A73F-01A	35.64	0	0.0137362	low
TCGA-DD-A4NP-01A	108.67	0	0.0182962	low
TCGA-DD-AAEK-01A	35.05	0	0.0192968	low
TCGA-DD-A11D-01A	51.25	1	0.000467946	low
TCGA-DD-A1EG-01A	45.07	1	0.0663234	high
TCGA-PD-A5DF-01A	20.99	1	0.0248927	low
TCGA-DD-A3A9-01A	30.58	1	0.0432165	low
TCGA-2Y-A9H4-01A	47.7	0	0.00215683	low
TCGA-DD-A118-01A	112.91	0	0.0433429	low
TCGA-DD-A4NL-01A	56.21	0	0.00216372	low
TCGA-5C-A9VH-01A	10.58	0	0.0496562	low
TCGA-3K-AAZ8-01A	13.01	0	0.0184762	low
TCGA-MI-A75G-01A	22.93	0	-0.00492523	low
TCGA-DD-A3A6-01A	107.03	1	0.0361079	low
TCGA-CC-A5UD-01A	9.99	1	0.0708286	high
TCGA-DD-A3A3-01A	17.58	1	0.0687374	high
TCGA-CC-A7IH-01A	11.99	0	0.00980755	low
TCGA-DD-A4NH-01A	30.12	0	0.088674	high
TCGA-K7-A6G5-01A	16.82	0	0.0167125	low
TCGA-DD-AACU-01A	51.48	0	0.0283095	low
TCGA-BW-A5NO-01A	0.66	0	0.00615088	low
TCGA-XR-A8TG-01A	29.5	0	0.021359	low
TCGA-DD-A1EJ-01A	33.02	1	0.0765761	high
TCGA-CC-5259-01A	8.21	0	0.0581648	low
TCGA-2Y-A9H3-01A	49.8	0	0.0478501	low
TCGA-UB-AA0V-01A	10.32	0	0.0037934	low
TCGA-GJ-A9DB-01A	2.2	1	0.00905415	low
TCGA-DD-A4NK-01A	39.75	1	-0.0175642	low
TCGA-2Y-A9H6-01A	11.73	0	0.0235593	low
TCGA-BD-A2L6-01A	44.78	0	-0.000899406	low
TCGA-G3-A5SM-01A	17.08	0	0.0239343	low
TCGA-DD-AAD5-01A	44.19	0	0.0842011	high
TCGA-BD-A3EP-01A	13.44	0	0.0478192	low
TCGA-CC-5260-01A	2.86	1	0.0779477	high
TCGA-WQ-A9G7-01A	0.99	0	0.0668941	high
TCGA-FV-A2QR-01A	19.09	1	0.0148573	low
TCGA-DD-AAW2-01A	60.94	0	0.000791487	low
TCGA-DD-AA3A-01A	13.47	1	0.0830394	high
TCGA-CC-5263-01A	4.24	1	0.0851926	high
TCGA-FV-A495-01A	0.03	0	0.0286245	low
TCGA-BC-A10U-01A	27.5	1	0.0333409	low
TCGA-ZS-A9CE-01A	40.77	0	-0.00852814	low
TCGA-G3-A7M8-01A	14.13	0	-0.00285459	low
TCGA-5R-AA1D-01A	14.75	0	0.0455419	low
TCGA-ED-A82E-01A	13.4	0	0.068888	high
TCGA-DD-A3A1-01A	7.65	1	0.0349086	low
TCGA-MI-A75E-01A	16.66	0	0.0204985	low
TCGA-DD-AAEA-01A	18.89	0	0.00438461	low
TCGA-ZS-A9CF-01A	79.24	0	0.00862978	low
TCGA-G3-A25V-01A	28.25	0	0.0262695	low
TCGA-CC-A9FS-01A	6.93	0	0.0155711	low
TCGA-BC-A69H-01A	14.59	0	0.0967866	high
TCGA-DD-A3A7-01A	13.76	1	0.072606	high
TCGA-CC-5261-01A	3.19	1	0.0705189	high
TCGA-G3-AAV0-01A	15.64	0	-0.0103473	low
TCGA-DD-AAE4-01A	19.97	0	-0.00819328	low
TCGA-CC-A7II-01A	13.11	0	0.0722011	high
TCGA-DD-A3A8-01A	0.36	1	0.0193178	low
TCGA-G3-A7M5-01A	14.68	0	-0.0108788	low
TCGA-CC-A3MC-01A	11.93	0	0.0669484	high
TCGA-2V-A95S-01A	NA	NA	0.0826314	high
TCGA-ED-A66X-01A	13.34	0	0.0771899	high
TCGA-G3-A6UC-01A	22.04	0	-0.00301672	low
TCGA-BD-A3ER-01A	36.63	0	0.0337356	low
TCGA-DD-A3A5-01A	102.66	1	-0.0106575	low
TCGA-DD-AACH-01A	6.41	1	0.0723807	high
TCGA-CC-5262-01A	3.38	1	0.060845	high
TCGA-DD-AADG-01A	37.61	0	0.00220683	low
TCGA-DD-AAW0-01A	66.2	0	-0.00396963	low
TCGA-DD-AACJ-01A	69.05	0	0.0513166	low
TCGA-DD-AADL-01A	20.89	0	-0.0060764	low
TCGA-RC-A6M6-01A	0.3	0	0.0881208	high
TCGA-DD-A4NO-01A	73.75	0	0.0277736	low
TCGA-CC-A5UE-01A	8.94	1	0.0708741	high
TCGA-G3-A7M7-01A	11.86	0	0.0365098	low
TCGA-ES-A2HT-01A	14.39	1	0.0308953	low
TCGA-DD-AACX-01A	5.58	0	0.0492307	low
TCGA-2Y-A9GV-01A	83.18	1	-0.0062369	low
TCGA-DD-AACF-01A	11.99	1	0.00643167	low
TCGA-BW-A5NP-01A	0	0	0.0791027	high
TCGA-UB-A7MA-01A	27.86	0	0.0805671	high
TCGA-G3-A25Z-01A	21.52	0	0.0129851	low
TCGA-MI-A75C-01A	9.56	0	0.0557059	low
TCGA-DD-A4NA-01A	33.11	0	0.0787221	high
TCGA-ZP-A9CV-01A	35.74	1	0.0310319	low
TCGA-T1-A6J8-01A	0.76	0	0.0185134	low
TCGA-DD-A1EK-01A	18.33	1	0.0214123	low
TCGA-5C-AAPD-01A	0.66	0	0.0454466	low
TCGA-KR-A7K8-01A	29.76	0	0.00660213	low
TCGA-DD-AAD6-01A	22.08	0	0.0564157	low
TCGA-DD-A4NB-01A	32.49	0	0.0404799	low
TCGA-DD-A11C-01A	21.75	0	0.00775687	low
TCGA-WJ-A86L-01A	11.33	0	0.00753408	low
TCGA-ED-A8O6-01A	1.84	1	0.0885288	high
TCGA-DD-AAEB-01A	15.7	0	0.00629202	low
TCGA-2Y-A9GU-01A	63.7	0	0.00966425	low
TCGA-DD-A73A-01A	23.92	0	0.0189642	low
TCGA-RC-A6M4-01A	0.72	0	0.0221105	low
TCGA-BW-A5NQ-01A	0	0	0.0764748	high
TCGA-DD-AAVY-01A	64.72	0	0.0194236	low
TCGA-DD-A1EL-01A	13.63	1	0.0747997	high
TCGA-DD-A4NJ-01A	30.49	0	0.0279788	low
TCGA-G3-A5SL-01A	20.4	0	0.0192072	low
TCGA-DD-AACG-01A	15.41	1	0.076222	high
TCGA-DD-AAC8-01A	0.53	1	0.0620749	high
TCGA-ED-A7XO-01A	14.03	0	-0.00409618	low
TCGA-DD-AACB-01A	76.35	0	0.0732251	high
TCGA-G3-A7M6-01A	20.76	0	0.0746719	high
TCGA-ED-A97K-01A	0.2	0	0.0541605	low
TCGA-DD-A73C-01A	23.03	0	-0.00533279	low
TCGA-DD-AAW1-01A	65.34	0	0.0192804	low
TCGA-XR-A8TF-01A	22.77	1	0.0141004	low
TCGA-CC-A5UC-01A	11.4	1	0.0721663	high
TCGA-DD-A39Y-01A	5.62	1	0.0851589	high
TCGA-DD-A114-01A	37.75	1	0.0714323	high
TCGA-NI-A8LF-01A	26.25	0	0.0161666	low
TCGA-DD-AADF-01A	3.78	1	-0.00201706	low
TCGA-DD-AAEI-01A	50.3	0	0.0200217	low
TCGA-2Y-A9H5-01A	18.23	1	0.0521263	low
DO227643	42	0	0.0070284	low
DO227801	22	0	0.0180356	low
DO23508	13	0	0.0523816	low
DO23509	26	1	0.0368889	low
DO23510	29	0	0.0485477	low
DO23511	6	1	0.0599615	high
DO23512	42	0	0.0046784	low
DO23513	40	0	0.0202709	low
DO23514	43	0	0.0222871	low
DO23515	41	0	0.0605389	high
DO23516	0.666667	1	0.0163513	low
DO23517	40	0	0.00886732	low
DO23518	44	0	0.0144462	low
DO23519	21	0	0.061819	high
DO23521	37	0	0.0772735	high
DO23523	36	0	0.022765	low
DO23524	35	0	0.0360698	low
DO23525	35	0	0.0624317	high
DO23526	35	0	0.0494842	low
DO23527	35	0	0.00826875	low
DO23528	34	0	0.0189486	low
DO23529	31	0	0.0321247	low
DO23530	6	1	0.0893114	high
DO23531	30	0	0.00842349	low
DO23532	32	0	-0.0138444	low
DO23533	30	0	0.0223746	low
DO23534	28	0	-0.00925457	low
DO23535	32	0	0.0289435	low
DO23536	31	0	0.0171924	low
DO23537	30	1	0.0615186	high
DO23538	15	0	0.00726947	low
DO23539	37	0	0.062918	high
DO23540	25	0	0.0412451	low
DO23541	31	0	0.0386522	low
DO23542	32	0	0.0477729	low
DO23543	34	0	0.0210387	low
DO23544	32	0	0.0254578	low
DO23545	19	1	0.0597193	high
DO23546	35	0	0.0501933	low
DO23547	34	0	0.0832805	high
DO23548	28	0	0.00801959	low
DO23549	33	0	0.0745874	high
DO23550	33	0	0.0243061	low
DO23551	5	1	0.0796718	high
DO23552	27	0	0.0348864	low
DO45091	44	1	0.0258984	low
DO45092	40	1	0.0427877	low
DO45093	24	1	0.0505032	low
DO45094	55	0	0.0323538	low
DO45095	54	0	0.0330778	low
DO45096	43	1	0.0155593	low
DO45097	54	0	0.0143578	low
DO45099	53	0	0.0140888	low
DO45101	56	0	0.000738512	low
DO45103	15	0	0.0145609	low
DO45105	56	0	0.0371067	low
DO45107	57	0	-0.000677157	low
DO45109	53	0	0.016376	low
DO45111	53	0	-0.00837044	low
DO45113	52	0	0.0236547	low
DO45115	28	0	0.0423	low
DO45117	37	1	0.0388445	low
DO45119	17	1	0.0643502	high
DO45121	51	0	0.0179868	low
DO45123	19	1	0.0318853	low
DO45125	56	0	-0.0149916	low
DO45127	14	1	0.0824263	high
DO45129	49	0	0.0281009	low
DO45131	12	1	0.0417017	low
DO45133	22	1	0.0143908	low
DO45135	47	0	0.0438076	low
DO45137	44	0	0.0343167	low
DO45139	44	0	0.0583688	low
DO45141	44	0	0.0424966	low
DO45143	43	0	0.0377762	low
DO45145	2	1	0.0901701	high
DO45147	24	1	0.087537	high
DO45149	42	0	0.0169616	low
DO45153	46	0	0.02497	low
DO45155	72	0	0.0468409	low
DO45157	66	0	0.0793427	high
DO45159	49	0	0.0279578	low
DO45161	18	1	0.0549721	low
DO45163	32	0	0.0276359	low
DO45165	23	0	0.0512874	low
DO45167	48	1	0.0399796	low
DO45169	45	0	0.0463315	low
DO45171	20	0	0.0332285	low
DO45173	39	0	0.0266939	low
DO45175	38	0	0.0375524	low
DO45177	42	0	0.0233025	low
DO45179	20	0	0.0195518	low
DO45181	40	0	0.00515688	low
DO45183	19	1	0.0906147	high
DO45185	20	0	0.0840595	high
DO45187	42	0	0.035416	low
DO45189	40	0	0.043823	low
DO45191	40	0	0.0485566	low
DO45193	4	1	0.0440548	low
DO45195	13	0	0.00595996	low
DO45197	39	0	0.0462851	low
DO45199	45	0	0.03285	low
DO45201	30	0	0.0271632	low
DO45203	39	0	0.0388715	low
DO45205	3	1	0.067689	high
DO45207	35	0	0.0146703	low
DO45209	45	0	0.0455411	low
DO45211	8	0	0.0505311	low
DO45213	40	0	0.0443771	low
DO45215	39	0	0.00956753	low
DO45217	9	1	0.0467531	low
DO45219	36	0	0.0475071	low
DO45221	13	1	0.0608815	high
DO45223	34	0	0.0265746	low
DO45225	35	0	0.0338503	low
DO45227	34	0	0.0104104	low
DO45229	33	0	0.0433873	low
DO45231	31	0	0.0609709	high
DO45233	30	0	0.0362103	low
DO45235	30	0	0.016267	low
DO45237	30	0	0.00491482	low
DO45239	29	0	0.0374724	low
DO45241	36	0	0.0604909	high
DO45243	31	0	0.0195727	low
DO45245	8	1	0.0588079	high
DO45247	7	0	0.0303326	low
DO45249	21	0	0.0352241	low
DO45251	30	0	0.0278454	low
DO45253	29	0	0.0325854	low
DO45255	24	0	0.0251527	low
DO45257	27	0	0.0404739	low
DO45259	11	0	0.0527771	low
DO45261	33	0	0.0280424	low
DO45263	9	1	0.0533624	low
DO45265	34	0	0.034268	low
DO45267	19	1	0.065568	high
DO45269	25	0	0.0802571	high
DO45273	16	0	0.0934462	high
DO45275	0.333333	1	0.0758957	high
DO45277	20	0	0.0568797	low
DO45279	43	0	0.0301433	low
DO45281	25	0	0.0559204	low
DO45283	17	0	0.0717067	high
DO45285	16	0	0.0324567	low
DO45287	13	0	0.0199845	low
DO45289	12	0	0.0624486	high
DO45297	42	1	0.0595363	high
DO45299	48	0	0.0664145	high
DO45301	48	1	0.075535	high
DO45303	33	0	0.0504071	low
DO45305	10	0	0.0508525	low
DO45307	8	1	0.0667311	high
DO48672	15	0	0.0330836	low
DO48674	42	0	0.0012077	low
DO48677	38	0	0.00772155	low
DO48679	40	0	0.029128	low
DO48681	30	0	0.0334106	low
DO48682	4	1	0.0674498	high
DO48693	30	0	0.0510008	low
DO48695	24	0	0.0277376	low
DO48697	27	1	0.053389	low
DO48700	27	0	0.0320844	low
DO48701	26	0	0.0221616	low
DO48704	25	0	0.045527	low
DO48706	29	0	0.0298641	low
DO48712	27	0	0.0276863	low
DO48715	23	1	0.0203893	low
DO48716	24	0	0.0254379	low
DO48717	6	1	0.0523194	low
DO48719	23	0	0.0169283	low
DO48720	19	0	0.0546792	low
DO48721	30	0	0.0277031	low
DO48723	20	0	0.0466742	low
DO48725	26	0	0.0266899	low
DO48727	13	1	0.0146423	low
DO48728	5	0	0.051632	low
DO48730	21	0	0.0592013	high
DO48732	21	0	0.0384905	low
DO48733	20	0	0.0326904	low
DO48736	20	0	0.0335785	low
DO48737	24	0	0.0541627	low
DO48741	8	0	0.0301812	low
DO48742	20	0	0.0144667	low
DO48743	19	0	0.0346582	low
DO48746	19	0	0.0147381	low
DO48747	18	0	0.0799045	high
DO48751	16	1	0.0387564	low
DO48757	16	0	0.0379452	low
DO48759	24	0	0.0123093	low
DO48760	23	0	0.0116471	low
DO48761	29	0	0.0469003	low
DO50774	24	0	0.0262569	low
DO50776	23	0	0.0502524	low
DO50778	21	0	0.0633548	high
DO50783	16	0	0.016781	low
DO50785	3	1	0.0562829	low
DO50787	16	0	0.0217133	low
DO50789	19	0	0.0210655	low
DO50791	16	1	0.0462781	low
DO50793	18	0	0.0365375	low
DO50798	1	1	0.039714	low
DO50799	18	0	0.0629612	high
DO50800	17	0	0.0175423	low
DO50802	31	0	0.0391151	low
DO50803	18	0	0.0205887	low
DO50804	24	0	0.0106333	low
DO50805	23	0	0.0401363	low
DO50806	18	0	0.0620829	high
DO50807	18	0	0.00285698	low
DO50808	19	0	0.0342175	low
DO50809	24	1	0.0537088	low
DO50811	15	0	0.0353325	low
DO50813	14	0	0.0178283	low
DO50814	14	0	0.0491926	low
DO50815	5	0	0.0566769	low
DO50816	13	0	0.00667011	low
DO50817	13	0	0.0054419	low
DO50818	17	0	0.0131728	low
DO50819	17	0	0.0209792	low
DO50820	17	0	0.0374854	low
DO50822	17	0	0.0327224	low
DO50825	13	0	0.0411509	low
DO50829	19	0	0.0897661	high
DO50832	3	0	0.0237634	low
DO50839	11	0	0.0297082	low
DO50840	11	0	0.0220663	low
DO50844	10	0	0.0599777	high
DO50845	7	0	0.0691392	high
DO50850	24	0	0.0473991	low
DO50855	19	0	0.0327026	low
DO50857	7	0	0.0413678	low
DO50859	6	0	0.0234913	low
DO228883	NA	NA	0.0630771	high
DO228887	NA	NA	0.0805015	high
DO228893	NA	NA	0.0432751	low
DO228894	NA	NA	0.0104502	low
DO228897	NA	NA	0.0300977	low
DO228898	NA	NA	-0.00525554	low
DO228901	NA	NA	0.0637499	high
DO228904	NA	NA	0.0235644	low
DO228906	NA	NA	0.000656097	low
DO228907	NA	NA	0.0314057	low
DO231795	NA	NA	0.0165933	low
DO231806	NA	NA	-0.00209929	low
DO231817	NA	NA	0.0568536	low
DO231820	NA	NA	0.0231259	low
DO231823	NA	NA	0.0628953	high
DO231825	NA	NA	0.0857958	high
DO231828	NA	NA	0.00905595	low
DO231831	NA	NA	0.0112525	low
DO231834	NA	NA	0.0394056	low
DO231838	NA	NA	0.0361474	low
DO231840	NA	NA	0.0220729	low
DO231842	NA	NA	0.0124183	low
DO231846	NA	NA	0.0479978	low
DO231849	NA	NA	0.063103	high
DO231864	NA	NA	0.0831942	high
DO231867	NA	NA	0.0783036	high
DO231870	NA	NA	0.0468217	low
DO231873	NA	NA	0.0206332	low
DO231877	NA	NA	0.0650882	high
DO231878	NA	NA	0.0310036	low
DO231882	NA	NA	0.0361757	low
DO231884	NA	NA	0.0498125	low
DO231886	NA	NA	0.03065	low
DO231889	NA	NA	0.024464	low
DO231891	NA	NA	0.0830934	high
DO231894	NA	NA	0.0834249	high
DO231898	NA	NA	0.0277872	low
DO231901	NA	NA	0.0961935	high
DO231903	NA	NA	0.0670713	high
DO231905	NA	NA	0.0115688	low
DO231907	NA	NA	0.0850609	high
DO231908	NA	NA	0.0751993	high
DO231911	NA	NA	0.0629085	high
DO231912	NA	NA	0.0363575	low
DO231913	NA	NA	0.00768662	low
DO231915	NA	NA	-0.0072447	low
DO231916	NA	NA	0.0592648	high
DO231917	NA	NA	0.0621628	high
DO231918	NA	NA	0.0488723	low
DO231919	NA	NA	0.059884	high
DO231920	NA	NA	0.0361086	low
DO231921	NA	NA	0.00572663	low
DO231922	NA	NA	0.0373598	low
DO231923	NA	NA	0.0470286	low
DO231924	NA	NA	0.0872688	high
DO231925	NA	NA	0.09054	high
DO231926	NA	NA	0.0487066	low
DO231927	NA	NA	0.027369	low
DO231928	NA	NA	0.0194838	low
DO231929	NA	NA	0.0139417	low
DO231930	NA	NA	0.00211285	low
DO231931	NA	NA	0.0304069	low
DO231932	NA	NA	0.00109321	low
DO44634	NA	NA	0.0658278	high
DO44652	NA	NA	0.035595	low
DO44666	NA	NA	0.0412729	low
DO44668	NA	NA	0.0471213	low
DO44672	NA	NA	0.00781995	low
DO44674	NA	NA	0.0440454	low
DO44676	NA	NA	0.0631647	high
DO44680	NA	NA	-0.0154516	low
DO44696	NA	NA	0.0519462	low
DO44708	NA	NA	0.0432025	low
DO44714	NA	NA	-0.00245321	low
DO44740	NA	NA	0.046198	low
DO44754	NA	NA	0.0364019	low
DO44780	NA	NA	0.068556	high
DO44788	NA	NA	0.0538838	low
DO44792	NA	NA	0.0865048	high
DO44794	NA	NA	0.00999481	low
DO44798	NA	NA	0.0474465	low
DO44800	NA	NA	0.00223514	low
DO44802	NA	NA	-0.00817745	low
DO44806	1.46667	1	0.0244612	low
DO44808	NA	NA	0.0346572	low
DO44812	NA	NA	0.0750444	high
DO44828	60.8667	0	0.0151406	low
DO44832	NA	NA	0.0285213	low
DO44846	NA	NA	0.0181844	low
DO44848	NA	NA	0.0210322	low
DO44854	NA	NA	0.0535988	low
DO44856	NA	NA	0.0593517	high
DO44862	NA	NA	0.0845344	high
DO44864	NA	NA	0.040484	low
DO44868	NA	NA	0.0103201	low
DO50743	32.8333	1	0.0198611	low
DO50746	29.0333	1	0.0223878	low
DO50748	22.8	1	-0.00354693	low
DO50810	NA	NA	0.0460391	low
DO50826	NA	NA	0.0343875	low
DO50828	NA	NA	0.0498061	low
DO50835	NA	NA	0.0741415	high
DO50838	NA	NA	-0.0025653	low
DO50847	NA	NA	0.0341289	low
DO50852	NA	NA	0.0611041	high
DO50853	NA	NA	0.0879759	high
DO50854	NA	NA	0.0867103	high
DO50858	NA	NA	0.0670487	high
DO50860	NA	NA	0.0288036	low
DO50861	NA	NA	0.0176824	low
DO50865	NA	NA	0.00818616	low
DO50867	NA	NA	0.000859506	low
DO50869	NA	NA	0.00253928	low
DO50874	NA	NA	0.0127512	low
DO50875	NA	NA	0.0190977	low
DO50879	NA	NA	0.0472714	low
DO50880	NA	NA	0.0318253	low
DO50881	NA	NA	0.0731483	high
DO50883	NA	NA	0.0506916	low
DO50885	NA	NA	0.0645306	high
DO50886	NA	NA	0.0498811	low
DO50889	NA	NA	0.0342009	low
DO50893	NA	NA	0.0541805	low
DO50894	NA	NA	0.0485405	low
DO50898	NA	NA	0.0467281	low
DO50899	NA	NA	0.0305085	low
DO50900	NA	NA	0.0421902	low
DO50902	NA	NA	0.0965774	high
DO50903	NA	NA	0.0466685	low
DO50905	NA	NA	0.0238673	low
DO50906	NA	NA	0.0117363	low
DO50907	NA	NA	0.0354632	low
DO50909	NA	NA	0.0620997	high
DO50910	NA	NA	0.0231137	low
DO50911	NA	NA	0.0104235	low
DO50912	NA	NA	0.0218471	low
DO50913	NA	NA	0.024768	low
DO50916	NA	NA	0.0395897	low
DO50917	NA	NA	0.0773027	high
DO50919	NA	NA	0.00456417	low
DO50920	NA	NA	-0.0224089	low
DO50921	NA	NA	0.0337204	low
DO50926	35.4333	0	0.0227302	low
DO50927	NA	NA	0.0351922	low
DO50931	NA	NA	0.043725	low
DO50933	NA	NA	0.01506	low
DO50934	NA	NA	0.00122395	low
DO50935	NA	NA	0.0247723	low
DO50936	NA	NA	0.0635093	high
DO50938	NA	NA	0.00823238	low
DO50940	NA	NA	0.00863753	low
DO50944	NA	NA	0.0197798	low
DO50946	NA	NA	0.0408883	low
DO50954	NA	NA	0.0275388	low
DO50960	NA	NA	0.0482545	low
DO50962	NA	NA	0.0485258	low
DO50968	NA	NA	0.0564748	low
DO50969	NA	NA	0.0253485	low
DO50970	NA	NA	0.00890352	low
DO50972	NA	NA	0.0279421	low
DO50974	NA	NA	0.0527116	low
PT19	30.72	0	0.0454221	low
PT62	26.04	0	0.0307564	low
PT21	0.48	0	0.0112435	low
PT63	5.88	1	0.0381667	low
PT46	11.76	1	0.0444617	low
PT60	0.36	0	0.0461711	low
PT8	6.96	0	0.0572342	low
PT66	0.48	0	0.0259261	low
PT17	21.6	0	0.0157176	low
PT58	0.84	1	0.0234949	low
PT61	0.48	0	0.0229926	low
PT24	30.72	0	0.047105	low
PT25	18	1	0.0188584	low
PT54	25.08	0	0.0339427	low
PT83	43.44	1	0.0465111	low
PT88	0.24	0	0.0127071	low
PT85	0.84	0	0.0384266	low
PT18	57.84	0	0.052244	low
PT73	36.36	0	0.00953437	low
PT40	0.48	0	0.0140992	low
PT53	6.96	0	0.0464202	low
PT78	20.4	1	0.0313648	low
PT16	9.36	0	0.000632265	low
PT97	14.64	0	0.000376178	low
PT41	13.68	0	0.0479878	low
PT57	12.84	0	0.0517733	low
PT99	15.24	0	0.0579674	low
PT101	9	0	0.0130166	low
PT76	27.12	0	0.0589607	high
PT98	6.36	0	0.0573309	low
PT6	0.84	1	0.0286602	low
PT26	24.36	0	-0.00551907	low
PT3	19.8	0	0.0278888	low
PT34	21.48	0	0.0717744	high
PT72	10.68	0	0.0306441	low
PT31	32.52	0	0.0330841	low
PT22	33.48	0	0.066475	high
PT32	5.04	1	0.0384531	low
PT102	6.6	0	0.0467	low
PT103	6.24	0	0.0654112	high
PT5	8.16	0	0.0708122	high
PT4	1.8	1	0.0282711	low
PT7	38.4	0	0.0241009	low
PT11	33.48	0	0.0221875	low
PT23	57.48	0	0.0292672	low
PT36	16.56	0	0.0437517	low
PT47	31.92	0	-0.00516414	low
PT70	50.28	0	-0.00795298	low
PT84	69.12	0	0.0294511	low
PT14	69.12	0	0.0289687	low
PT37	47.76	1	0.0290982	low
PT82	59.76	0	0.00717863	low
PT104	7.68	0	0.0129144	low
PT29	6.24	1	0.0235619	low
PT51	39.36	0	-0.0107897	low
PT100	9.36	0	-0.00692999	low
PT115	0.24	0	0.0146679	low
PT109	4.08	0	0.0817036	high
PT107	6.96	0	0.0596216	high
PT110	9.36	0	0.0637914	high
PT30	75.48	1	0.0510236	low
PT33	2.28	1	0.0823855	high
PT96	14.04	0	0.0759886	high
PT79	0.24	0	0.0108383	low
PT92	59.76	0	0.0651028	high
PT94	32.52	1	0.0024206	low
PT95	5.28	0	0.0855442	high
PT93	6.48	0	0.0680224	high
PT114	6.6	0	0.069284	high
PT35	7.2	1	0.0272488	low
PT44	59.76	0	0.0486826	low
PT2	0.24	0	0.0803134	high
PT1	38.4	0	0.0303396	low
PT43	38.4	0	0.0333229	low
PT48	0.84	1	0.010577	low
PT80	1.2	0	0.0619068	high
PT81	43.56	0	0.0886233	high
PT86	1.56	0	0.00915103	low
PT87	0.24	0	0.0557829	low
PT89	29.52	0	0.062048	high
PT90	0.48	0	0.0232186	low
PT105	4.68	0	0.0368965	low
PT106	20.04	0	0.00934094	low
PT113	7.8	0	0.0152278	low
PT112	9.36	0	0.0214754	low
PT111	3.6	0	0.0291086	low
PT108	20.16	0	0.0136996	low
PT9	11.04	1	0.044953	low
PT10	29.52	0	0.0750914	high
PT12	0.36	0	0.0414893	low
PT13	56.4	0	-0.00170106	low
PT15	49.44	0	0.0146744	low
PT20	5.4	1	0.0907564	high
PT91	11.28	0	0.0691836	high
PT27	0.36	0	0.0452769	low
PT28	21.24	1	0.070888	high
PT38	93.12	0	0.0424433	low
PT39	57.84	1	0.0193689	low
PT42	23.64	0	0.0364976	low
PT45	0.72	0	0.00226077	low
PT49	47.52	1	0.0495064	low
PT50	45.36	0	0.0332556	low
PT52	20.52	1	-0.00315102	low
PT55	7.8	1	-0.0114362	low
PT56	0.48	0	0.0396879	low
PT59	43.56	0	0.0818391	high
PT64	56.52	0	0.0564651	low
PT65	57.84	0	0.0501507	low
PT67	12.24	0	0.0515139	low
PT68	0.48	0	0.0389948	low
PT69	52.2	0	0.0113199	low
PT71	42.96	0	0.00684852	low
PT74	41.52	0	0.0170301	low
PT75	13.92	0	0.0827364	high
PT77	53.16	0	0.00857906	low
GSM1310570	52	1	0.0282971	low
GSM1310571	44	1	0.0578409	low
GSM1310572	3	1	0.06242	high
GSM1310573	28	1	0.0712882	high
GSM1310574	47	1	0.0413761	low
GSM1310575	52	1	0.0454767	low
GSM1310576	5	1	0.0912368	high
GSM1310577	48	1	0.00808665	low
GSM1310578	34	1	0.00884106	low
GSM1310579	19	1	0.0107243	low
GSM1310580	23	1	0.0616758	high
GSM1310581	28	1	-0.00283346	low
GSM1310582	42	1	0.0127501	low
GSM1310583	13	1	0.0634159	high
GSM1310584	17	1	0.0717365	high
GSM1310586	4	1	0.0793108	high
GSM1310587	41	1	0.0725157	high
GSM1310588	18	1	0.0249671	low
GSM1310589	44	1	0.0431784	low
GSM1310590	4	1	0.0518196	low
GSM1310591	3	1	0.0836283	high
GSM1310592	9	1	0.0417288	low
GSM1310593	14	1	0.0354969	low
GSM1310594	38	1	0.0264098	low
GSM1310595	38	1	0.0177526	low
GSM1310596	28	1	0.08495	high
GSM1310597	25	1	-0.00340592	low
GSM1310598	38	1	0.0256615	low
GSM1310599	3	1	0.0895756	high
GSM1310600	20	1	0.0384174	low
GSM1310601	20	1	0.0380246	low
GSM1310602	26	1	0.022582	low
GSM1310603	11	1	0.0785325	high
GSM1310604	41	1	0.00658007	low
GSM1310606	35	1	0.00428148	low
GSM1310607	43	1	0.00844514	low
GSM1310608	35	1	0.0125953	low
GSM1310609	34	1	0.0354527	low
GSM1310610	34	1	0.0567015	low
GSM1310612	8	1	0.0881659	high
GSM1310613	21	1	0.0598591	high
GSM1310614	13	1	0.0737012	high
GSM1310615	30	1	0.00629919	low
GSM1310616	30	1	0.0426193	low
GSM1310617	39	1	0.0182924	low
GSM1310618	30	1	0.0160173	low
GSM1310619	8	1	0.0423841	low
GSM1310620	17	1	0.0228418	low
GSM1310621	30	1	0.0283555	low
GSM1310622	26	1	0.00728849	low
GSM1310623	28	1	0.0334212	low
GSM1310624	27	1	0.0555706	low
GSM1310625	26	1	0.0828081	high
GSM1310626	42	1	0.0187665	low
GSM1310627	25	1	0.0194313	low
GSM1310628	22	1	-0.00507849	low
GSM1310629	7	1	0.0215555	low
GSM1310630	4	1	0.0124405	low
GSM1310631	30	1	0.00215998	low
GSM1310632	31	1	0.0110814	low
GSM1310633	6	1	0.0794463	high
GSM1310634	25	1	-3.24415e-05	low
GSM1310635	25	1	0.041024	low
GSM1310636	14	1	0.014469	low
GSM1310637	23	1	0.0070552	low
GSM1310638	25	1	-0.000621326	low
GSM1310639	28	1	0.0199401	low
GSM1310640	20	1	0.0159912	low
GSM1310641	21	1	0.0107165	low
GSM1310642	1	1	0.0852163	high
GSM1310643	20	1	0.0526079	low
GSM1310644	11	1	0.0720758	high
GSM1310645	18	1	0.0165723	low
GSM1310646	18	1	0.0495534	low
GSM1310647	17	1	0.0444276	low
GSM1310648	20	1	0.0419303	low
GSM1310649	18	1	0.024643	low
GSM1310650	19	1	0.0707812	high

## Sheet: Supplementary Table  9
Table S9. Sample information of the three computational methods of classification in 5 HCC cohorts.
sample	cluster	cluster_DEG	time	status	RM_Score	RM_ScoreGroup
DO227643	cluster1	gene.clusterA	42	0	0.0070284	low
DO227801	cluster1	gene.clusterA	22	0	0.0180356	low
DO228883	cluster2	gene.clusterB	NA	NA	0.0630771	high
DO228887	cluster2	gene.clusterB	NA	NA	0.0805015	high
DO228893	cluster2	gene.clusterA	NA	NA	0.0432751	low
DO228894	cluster1	gene.clusterA	NA	NA	0.0104502	low
DO228897	cluster1	gene.clusterB	NA	NA	0.0300977	low
DO228898	cluster1	gene.clusterA	NA	NA	-0.00525554	low
DO228901	cluster1	gene.clusterB	NA	NA	0.0637499	high
DO228904	cluster1	gene.clusterA	NA	NA	0.0235644	low
DO228906	cluster1	gene.clusterA	NA	NA	0.000656097	low
DO228907	cluster1	gene.clusterA	NA	NA	0.0314057	low
DO231795	cluster2	gene.clusterA	NA	NA	0.0165933	low
DO231806	cluster2	gene.clusterA	NA	NA	-0.00209929	low
DO231817	cluster2	gene.clusterA	NA	NA	0.0568536	low
DO231820	cluster1	gene.clusterA	NA	NA	0.0231259	low
DO231823	cluster1	gene.clusterA	NA	NA	0.0628953	high
DO231825	cluster2	gene.clusterB	NA	NA	0.0857958	high
DO231828	cluster1	gene.clusterA	NA	NA	0.00905595	low
DO231831	cluster1	gene.clusterA	NA	NA	0.0112525	low
DO231834	cluster2	gene.clusterB	NA	NA	0.0394056	low
DO231838	cluster2	gene.clusterA	NA	NA	0.0361474	low
DO231840	cluster1	gene.clusterA	NA	NA	0.0220729	low
DO231842	cluster1	gene.clusterA	NA	NA	0.0124183	low
DO231846	cluster1	gene.clusterA	NA	NA	0.0479978	low
DO231849	cluster1	gene.clusterA	NA	NA	0.063103	high
DO231864	cluster2	gene.clusterB	NA	NA	0.0831942	high
DO231867	cluster2	gene.clusterB	NA	NA	0.0783036	high
DO231870	cluster2	gene.clusterB	NA	NA	0.0468217	low
DO231873	cluster1	gene.clusterA	NA	NA	0.0206332	low
DO231877	cluster1	gene.clusterB	NA	NA	0.0650882	high
DO231878	cluster2	gene.clusterA	NA	NA	0.0310036	low
DO231882	cluster1	gene.clusterA	NA	NA	0.0361757	low
DO231884	cluster2	gene.clusterA	NA	NA	0.0498125	low
DO231886	cluster1	gene.clusterA	NA	NA	0.03065	low
DO231889	cluster2	gene.clusterA	NA	NA	0.024464	low
DO231891	cluster2	gene.clusterB	NA	NA	0.0830934	high
DO231894	cluster2	gene.clusterB	NA	NA	0.0834249	high
DO231898	cluster1	gene.clusterA	NA	NA	0.0277872	low
DO231901	cluster2	gene.clusterB	NA	NA	0.0961935	high
DO231903	cluster2	gene.clusterA	NA	NA	0.0670713	high
DO231905	cluster1	gene.clusterA	NA	NA	0.0115688	low
DO231907	cluster2	gene.clusterA	NA	NA	0.0850609	high
DO231908	cluster1	gene.clusterB	NA	NA	0.0751993	high
DO231911	cluster2	gene.clusterA	NA	NA	0.0629085	high
DO231912	cluster1	gene.clusterA	NA	NA	0.0363575	low
DO231913	cluster2	gene.clusterA	NA	NA	0.00768662	low
DO231915	cluster1	gene.clusterA	NA	NA	-0.0072447	low
DO231916	cluster1	gene.clusterA	NA	NA	0.0592648	high
DO231917	cluster2	gene.clusterB	NA	NA	0.0621628	high
DO231918	cluster1	gene.clusterA	NA	NA	0.0488723	low
DO231919	cluster1	gene.clusterB	NA	NA	0.059884	high
DO231920	cluster2	gene.clusterB	NA	NA	0.0361086	low
DO231921	cluster1	gene.clusterA	NA	NA	0.00572663	low
DO231922	cluster2	gene.clusterA	NA	NA	0.0373598	low
DO231923	cluster1	gene.clusterA	NA	NA	0.0470286	low
DO231924	cluster2	gene.clusterB	NA	NA	0.0872688	high
DO231925	cluster1	gene.clusterB	NA	NA	0.09054	high
DO231926	cluster2	gene.clusterB	NA	NA	0.0487066	low
DO231927	cluster1	gene.clusterA	NA	NA	0.027369	low
DO231928	cluster1	gene.clusterA	NA	NA	0.0194838	low
DO231929	cluster1	gene.clusterA	NA	NA	0.0139417	low
DO231930	cluster2	gene.clusterA	NA	NA	0.00211285	low
DO231931	cluster1	gene.clusterA	NA	NA	0.0304069	low
DO231932	cluster1	gene.clusterA	NA	NA	0.00109321	low
DO23508	cluster2	gene.clusterA	13	0	0.0523816	low
DO23509	cluster2	gene.clusterA	26	1	0.0368889	low
DO23510	cluster2	gene.clusterA	29	0	0.0485477	low
DO23511	cluster2	gene.clusterA	6	1	0.0599615	high
DO23512	cluster1	gene.clusterA	42	0	0.0046784	low
DO23513	cluster2	gene.clusterA	40	0	0.0202709	low
DO23514	cluster2	gene.clusterA	43	0	0.0222871	low
DO23515	cluster2	gene.clusterA	41	0	0.0605389	high
DO23516	cluster1	gene.clusterA	0.666667	1	0.0163513	low
DO23517	cluster1	gene.clusterA	40	0	0.00886732	low
DO23518	cluster1	gene.clusterA	44	0	0.0144462	low
DO23519	cluster2	gene.clusterA	21	0	0.061819	high
DO23521	cluster2	gene.clusterB	37	0	0.0772735	high
DO23523	cluster2	gene.clusterA	36	0	0.022765	low
DO23524	cluster1	gene.clusterA	35	0	0.0360698	low
DO23525	cluster2	gene.clusterA	35	0	0.0624317	high
DO23526	cluster2	gene.clusterA	35	0	0.0494842	low
DO23527	cluster1	gene.clusterA	35	0	0.00826875	low
DO23528	cluster2	gene.clusterA	34	0	0.0189486	low
DO23529	cluster1	gene.clusterA	31	0	0.0321247	low
DO23530	cluster2	gene.clusterB	6	1	0.0893114	high
DO23531	cluster1	gene.clusterA	30	0	0.00842349	low
DO23532	cluster1	gene.clusterA	32	0	-0.0138444	low
DO23533	cluster2	gene.clusterA	30	0	0.0223746	low
DO23534	cluster1	gene.clusterA	28	0	-0.00925457	low
DO23535	cluster1	gene.clusterA	32	0	0.0289435	low
DO23536	cluster1	gene.clusterA	31	0	0.0171924	low
DO23537	cluster2	gene.clusterA	30	1	0.0615186	high
DO23538	cluster1	gene.clusterA	15	0	0.00726947	low
DO23539	cluster2	gene.clusterA	37	0	0.062918	high
DO23540	cluster2	gene.clusterB	25	0	0.0412451	low
DO23541	cluster1	gene.clusterA	31	0	0.0386522	low
DO23542	cluster2	gene.clusterA	32	0	0.0477729	low
DO23543	cluster2	gene.clusterA	34	0	0.0210387	low
DO23544	cluster1	gene.clusterA	32	0	0.0254578	low
DO23545	cluster2	gene.clusterA	19	1	0.0597193	high
DO23546	cluster2	gene.clusterA	35	0	0.0501933	low
DO23547	cluster2	gene.clusterB	34	0	0.0832805	high
DO23548	cluster1	gene.clusterA	28	0	0.00801959	low
DO23549	cluster1	gene.clusterB	33	0	0.0745874	high
DO23550	cluster1	gene.clusterA	33	0	0.0243061	low
DO23551	cluster2	gene.clusterA	5	1	0.0796718	high
DO23552	cluster1	gene.clusterA	27	0	0.0348864	low
DO44634	cluster2	gene.clusterB	NA	NA	0.0658278	high
DO44652	cluster1	gene.clusterA	NA	NA	0.035595	low
DO44666	cluster1	gene.clusterA	NA	NA	0.0412729	low
DO44668	cluster1	gene.clusterA	NA	NA	0.0471213	low
DO44672	cluster1	gene.clusterA	NA	NA	0.00781995	low
DO44674	cluster2	gene.clusterA	NA	NA	0.0440454	low
DO44676	cluster1	gene.clusterB	NA	NA	0.0631647	high
DO44680	cluster1	gene.clusterA	NA	NA	-0.0154516	low
DO44696	cluster2	gene.clusterB	NA	NA	0.0519462	low
DO44708	cluster1	gene.clusterA	NA	NA	0.0432025	low
DO44714	cluster1	gene.clusterA	NA	NA	-0.00245321	low
DO44740	cluster2	gene.clusterB	NA	NA	0.046198	low
DO44754	cluster1	gene.clusterA	NA	NA	0.0364019	low
DO44780	cluster2	gene.clusterB	NA	NA	0.068556	high
DO44788	cluster1	gene.clusterA	NA	NA	0.0538838	low
DO44792	cluster2	gene.clusterB	NA	NA	0.0865048	high
DO44794	cluster1	gene.clusterA	NA	NA	0.00999481	low
DO44798	cluster1	gene.clusterB	NA	NA	0.0474465	low
DO44800	cluster1	gene.clusterA	NA	NA	0.00223514	low
DO44802	cluster1	gene.clusterA	NA	NA	-0.00817745	low
DO44806	cluster1	gene.clusterA	1.46667	1	0.0244612	low
DO44808	cluster1	gene.clusterA	NA	NA	0.0346572	low
DO44812	cluster2	gene.clusterA	NA	NA	0.0750444	high
DO44828	cluster1	gene.clusterA	60.8667	0	0.0151406	low
DO44832	cluster2	gene.clusterA	NA	NA	0.0285213	low
DO44846	cluster2	gene.clusterA	NA	NA	0.0181844	low
DO44848	cluster1	gene.clusterA	NA	NA	0.0210322	low
DO44854	cluster1	gene.clusterA	NA	NA	0.0535988	low
DO44856	cluster2	gene.clusterB	NA	NA	0.0593517	high
DO44862	cluster1	gene.clusterB	NA	NA	0.0845344	high
DO44864	cluster1	gene.clusterA	NA	NA	0.040484	low
DO44868	cluster1	gene.clusterA	NA	NA	0.0103201	low
DO45091	cluster1	gene.clusterA	44	1	0.0258984	low
DO45092	cluster2	gene.clusterA	40	1	0.0427877	low
DO45093	cluster1	gene.clusterA	24	1	0.0505032	low
DO45094	cluster1	gene.clusterA	55	0	0.0323538	low
DO45095	cluster2	gene.clusterA	54	0	0.0330778	low
DO45096	cluster1	gene.clusterA	43	1	0.0155593	low
DO45097	cluster2	gene.clusterA	54	0	0.0143578	low
DO45099	cluster1	gene.clusterA	53	0	0.0140888	low
DO45101	cluster1	gene.clusterA	56	0	0.000738512	low
DO45103	cluster1	gene.clusterA	15	0	0.0145609	low
DO45105	cluster1	gene.clusterA	56	0	0.0371067	low
DO45107	cluster1	gene.clusterA	57	0	-0.000677157	low
DO45109	cluster1	gene.clusterA	53	0	0.016376	low
DO45111	cluster1	gene.clusterA	53	0	-0.00837044	low
DO45113	cluster1	gene.clusterA	52	0	0.0236547	low
DO45115	cluster1	gene.clusterA	28	0	0.0423	low
DO45117	cluster2	gene.clusterA	37	1	0.0388445	low
DO45119	cluster2	gene.clusterA	17	1	0.0643502	high
DO45121	cluster2	gene.clusterA	51	0	0.0179868	low
DO45123	cluster1	gene.clusterA	19	1	0.0318853	low
DO45125	cluster1	gene.clusterA	56	0	-0.0149916	low
DO45127	cluster2	gene.clusterA	14	1	0.0824263	high
DO45129	cluster1	gene.clusterA	49	0	0.0281009	low
DO45131	cluster2	gene.clusterA	12	1	0.0417017	low
DO45133	cluster1	gene.clusterA	22	1	0.0143908	low
DO45135	cluster1	gene.clusterA	47	0	0.0438076	low
DO45137	cluster1	gene.clusterA	44	0	0.0343167	low
DO45139	cluster2	gene.clusterA	44	0	0.0583688	low
DO45141	cluster2	gene.clusterA	44	0	0.0424966	low
DO45143	cluster1	gene.clusterA	43	0	0.0377762	low
DO45145	cluster2	gene.clusterB	2	1	0.0901701	high
DO45147	cluster2	gene.clusterB	24	1	0.087537	high
DO45149	cluster2	gene.clusterA	42	0	0.0169616	low
DO45153	cluster1	gene.clusterA	46	0	0.02497	low
DO45155	cluster2	gene.clusterA	72	0	0.0468409	low
DO45157	cluster1	gene.clusterB	66	0	0.0793427	high
DO45159	cluster1	gene.clusterA	49	0	0.0279578	low
DO45161	cluster2	gene.clusterA	18	1	0.0549721	low
DO45163	cluster2	gene.clusterA	32	0	0.0276359	low
DO45165	cluster2	gene.clusterA	23	0	0.0512874	low
DO45167	cluster1	gene.clusterA	48	1	0.0399796	low
DO45169	cluster1	gene.clusterA	45	0	0.0463315	low
DO45171	cluster2	gene.clusterA	20	0	0.0332285	low
DO45173	cluster2	gene.clusterA	39	0	0.0266939	low
DO45175	cluster1	gene.clusterA	38	0	0.0375524	low
DO45177	cluster1	gene.clusterA	42	0	0.0233025	low
DO45179	cluster1	gene.clusterA	20	0	0.0195518	low
DO45181	cluster1	gene.clusterA	40	0	0.00515688	low
DO45183	cluster2	gene.clusterB	19	1	0.0906147	high
DO45185	cluster2	gene.clusterB	20	0	0.0840595	high
DO45187	cluster1	gene.clusterA	42	0	0.035416	low
DO45189	cluster2	gene.clusterA	40	0	0.043823	low
DO45191	cluster1	gene.clusterA	40	0	0.0485566	low
DO45193	cluster2	gene.clusterA	4	1	0.0440548	low
DO45195	cluster1	gene.clusterA	13	0	0.00595996	low
DO45197	cluster1	gene.clusterA	39	0	0.0462851	low
DO45199	cluster2	gene.clusterA	45	0	0.03285	low
DO45201	cluster1	gene.clusterB	30	0	0.0271632	low
DO45203	cluster1	gene.clusterA	39	0	0.0388715	low
DO45205	cluster2	gene.clusterB	3	1	0.067689	high
DO45207	cluster1	gene.clusterB	35	0	0.0146703	low
DO45209	cluster2	gene.clusterA	45	0	0.0455411	low
DO45211	cluster2	gene.clusterA	8	0	0.0505311	low
DO45213	cluster2	gene.clusterA	40	0	0.0443771	low
DO45215	cluster1	gene.clusterA	39	0	0.00956753	low
DO45217	cluster2	gene.clusterA	9	1	0.0467531	low
DO45219	cluster2	gene.clusterA	36	0	0.0475071	low
DO45221	cluster2	gene.clusterA	13	1	0.0608815	high
DO45223	cluster1	gene.clusterA	34	0	0.0265746	low
DO45225	cluster1	gene.clusterA	35	0	0.0338503	low
DO45227	cluster1	gene.clusterA	34	0	0.0104104	low
DO45229	cluster1	gene.clusterB	33	0	0.0433873	low
DO45231	cluster2	gene.clusterA	31	0	0.0609709	high
DO45233	cluster1	gene.clusterA	30	0	0.0362103	low
DO45235	cluster1	gene.clusterA	30	0	0.016267	low
DO45237	cluster2	gene.clusterA	30	0	0.00491482	low
DO45239	cluster2	gene.clusterA	29	0	0.0374724	low
DO45241	cluster1	gene.clusterB	36	0	0.0604909	high
DO45243	cluster1	gene.clusterA	31	0	0.0195727	low
DO45245	cluster2	gene.clusterA	8	1	0.0588079	high
DO45247	cluster1	gene.clusterA	7	0	0.0303326	low
DO45249	cluster2	gene.clusterA	21	0	0.0352241	low
DO45251	cluster2	gene.clusterA	30	0	0.0278454	low
DO45253	cluster1	gene.clusterA	29	0	0.0325854	low
DO45255	cluster1	gene.clusterB	24	0	0.0251527	low
DO45257	cluster2	gene.clusterA	27	0	0.0404739	low
DO45259	cluster2	gene.clusterA	11	0	0.0527771	low
DO45261	cluster1	gene.clusterA	33	0	0.0280424	low
DO45263	cluster1	gene.clusterA	9	1	0.0533624	low
DO45265	cluster2	gene.clusterA	34	0	0.034268	low
DO45267	cluster2	gene.clusterA	19	1	0.065568	high
DO45269	cluster2	gene.clusterB	25	0	0.0802571	high
DO45273	cluster2	gene.clusterB	16	0	0.0934462	high
DO45275	cluster2	gene.clusterB	0.333333	1	0.0758957	high
DO45277	cluster2	gene.clusterA	20	0	0.0568797	low
DO45279	cluster1	gene.clusterA	43	0	0.0301433	low
DO45281	cluster2	gene.clusterA	25	0	0.0559204	low
DO45283	cluster2	gene.clusterB	17	0	0.0717067	high
DO45285	cluster2	gene.clusterA	16	0	0.0324567	low
DO45287	cluster2	gene.clusterA	13	0	0.0199845	low
DO45289	cluster2	gene.clusterB	12	0	0.0624486	high
DO45297	cluster2	gene.clusterA	42	1	0.0595363	high
DO45299	cluster2	gene.clusterA	48	0	0.0664145	high
DO45301	cluster2	gene.clusterB	48	1	0.075535	high
DO45303	cluster2	gene.clusterA	33	0	0.0504071	low
DO45305	cluster2	gene.clusterA	10	0	0.0508525	low
DO45307	cluster2	gene.clusterA	8	1	0.0667311	high
DO48672	cluster2	gene.clusterA	15	0	0.0330836	low
DO48674	cluster1	gene.clusterA	42	0	0.0012077	low
DO48677	cluster1	gene.clusterA	38	0	0.00772155	low
DO48679	cluster1	gene.clusterA	40	0	0.029128	low
DO48681	cluster2	gene.clusterA	30	0	0.0334106	low
DO48682	cluster2	gene.clusterB	4	1	0.0674498	high
DO48693	cluster1	gene.clusterA	30	0	0.0510008	low
DO48695	cluster2	gene.clusterA	24	0	0.0277376	low
DO48697	cluster2	gene.clusterA	27	1	0.053389	low
DO48700	cluster2	gene.clusterA	27	0	0.0320844	low
DO48701	cluster2	gene.clusterA	26	0	0.0221616	low
DO48704	cluster1	gene.clusterA	25	0	0.045527	low
DO48706	cluster2	gene.clusterA	29	0	0.0298641	low
DO48712	cluster1	gene.clusterA	27	0	0.0276863	low
DO48715	cluster1	gene.clusterA	23	1	0.0203893	low
DO48716	cluster1	gene.clusterA	24	0	0.0254379	low
DO48717	cluster2	gene.clusterA	6	1	0.0523194	low
DO48719	cluster1	gene.clusterA	23	0	0.0169283	low
DO48720	cluster2	gene.clusterA	19	0	0.0546792	low
DO48721	cluster2	gene.clusterA	30	0	0.0277031	low
DO48723	cluster2	gene.clusterA	20	0	0.0466742	low
DO48725	cluster1	gene.clusterA	26	0	0.0266899	low
DO48727	cluster1	gene.clusterA	13	1	0.0146423	low
DO48728	cluster1	gene.clusterA	5	0	0.051632	low
DO48730	cluster2	gene.clusterA	21	0	0.0592013	high
DO48732	cluster2	gene.clusterA	21	0	0.0384905	low
DO48733	cluster1	gene.clusterA	20	0	0.0326904	low
DO48736	cluster2	gene.clusterA	20	0	0.0335785	low
DO48737	cluster2	gene.clusterA	24	0	0.0541627	low
DO48741	cluster1	gene.clusterA	8	0	0.0301812	low
DO48742	cluster1	gene.clusterA	20	0	0.0144667	low
DO48743	cluster1	gene.clusterA	19	0	0.0346582	low
DO48746	cluster2	gene.clusterA	19	0	0.0147381	low
DO48747	cluster2	gene.clusterB	18	0	0.0799045	high
DO48751	cluster2	gene.clusterA	16	1	0.0387564	low
DO48757	cluster2	gene.clusterA	16	0	0.0379452	low
DO48759	cluster1	gene.clusterA	24	0	0.0123093	low
DO48760	cluster1	gene.clusterA	23	0	0.0116471	low
DO48761	cluster1	gene.clusterA	29	0	0.0469003	low
DO50743	cluster1	gene.clusterA	32.8333	1	0.0198611	low
DO50746	cluster1	gene.clusterA	29.0333	1	0.0223878	low
DO50748	cluster1	gene.clusterA	22.8	1	-0.00354693	low
DO50774	cluster1	gene.clusterA	24	0	0.0262569	low
DO50776	cluster1	gene.clusterB	23	0	0.0502524	low
DO50778	cluster2	gene.clusterA	21	0	0.0633548	high
DO50783	cluster1	gene.clusterA	16	0	0.016781	low
DO50785	cluster2	gene.clusterA	3	1	0.0562829	low
DO50787	cluster1	gene.clusterA	16	0	0.0217133	low
DO50789	cluster1	gene.clusterA	19	0	0.0210655	low
DO50791	cluster2	gene.clusterA	16	1	0.0462781	low
DO50793	cluster1	gene.clusterA	18	0	0.0365375	low
DO50798	cluster2	gene.clusterA	1	1	0.039714	low
DO50799	cluster2	gene.clusterB	18	0	0.0629612	high
DO50800	cluster1	gene.clusterA	17	0	0.0175423	low
DO50802	cluster2	gene.clusterA	31	0	0.0391151	low
DO50803	cluster1	gene.clusterA	18	0	0.0205887	low
DO50804	cluster1	gene.clusterA	24	0	0.0106333	low
DO50805	cluster1	gene.clusterA	23	0	0.0401363	low
DO50806	cluster2	gene.clusterA	18	0	0.0620829	high
DO50807	cluster1	gene.clusterA	18	0	0.00285698	low
DO50808	cluster1	gene.clusterA	19	0	0.0342175	low
DO50809	cluster2	gene.clusterA	24	1	0.0537088	low
DO50810	cluster1	gene.clusterA	NA	NA	0.0460391	low
DO50811	cluster2	gene.clusterA	15	0	0.0353325	low
DO50813	cluster1	gene.clusterA	14	0	0.0178283	low
DO50814	cluster2	gene.clusterA	14	0	0.0491926	low
DO50815	cluster2	gene.clusterB	5	0	0.0566769	low
DO50816	cluster2	gene.clusterA	13	0	0.00667011	low
DO50817	cluster1	gene.clusterA	13	0	0.0054419	low
DO50818	cluster1	gene.clusterA	17	0	0.0131728	low
DO50819	cluster1	gene.clusterB	17	0	0.0209792	low
DO50820	cluster1	gene.clusterA	17	0	0.0374854	low
DO50822	cluster1	gene.clusterA	17	0	0.0327224	low
DO50825	cluster2	gene.clusterA	13	0	0.0411509	low
DO50826	cluster2	gene.clusterA	NA	NA	0.0343875	low
DO50828	cluster2	gene.clusterA	NA	NA	0.0498061	low
DO50829	cluster2	gene.clusterB	19	0	0.0897661	high
DO50832	cluster1	gene.clusterA	3	0	0.0237634	low
DO50835	cluster2	gene.clusterB	NA	NA	0.0741415	high
DO50838	cluster1	gene.clusterA	NA	NA	-0.0025653	low
DO50839	cluster1	gene.clusterA	11	0	0.0297082	low
DO50840	cluster1	gene.clusterA	11	0	0.0220663	low
DO50844	cluster2	gene.clusterB	10	0	0.0599777	high
DO50845	cluster2	gene.clusterB	7	0	0.0691392	high
DO50847	cluster2	gene.clusterA	NA	NA	0.0341289	low
DO50850	cluster1	gene.clusterA	24	0	0.0473991	low
DO50852	cluster2	gene.clusterB	NA	NA	0.0611041	high
DO50853	cluster2	gene.clusterB	NA	NA	0.0879759	high
DO50854	cluster2	gene.clusterB	NA	NA	0.0867103	high
DO50855	cluster2	gene.clusterA	19	0	0.0327026	low
DO50857	cluster1	gene.clusterA	7	0	0.0413678	low
DO50858	cluster2	gene.clusterA	NA	NA	0.0670487	high
DO50859	cluster2	gene.clusterA	6	0	0.0234913	low
DO50860	cluster1	gene.clusterA	NA	NA	0.0288036	low
DO50861	cluster1	gene.clusterA	NA	NA	0.0176824	low
DO50865	cluster1	gene.clusterA	NA	NA	0.00818616	low
DO50867	cluster1	gene.clusterA	NA	NA	0.000859506	low
DO50869	cluster1	gene.clusterA	NA	NA	0.00253928	low
DO50874	cluster2	gene.clusterA	NA	NA	0.0127512	low
DO50875	cluster1	gene.clusterA	NA	NA	0.0190977	low
DO50879	cluster1	gene.clusterA	NA	NA	0.0472714	low
DO50880	cluster2	gene.clusterA	NA	NA	0.0318253	low
DO50881	cluster2	gene.clusterB	NA	NA	0.0731483	high
DO50883	cluster2	gene.clusterA	NA	NA	0.0506916	low
DO50885	cluster2	gene.clusterA	NA	NA	0.0645306	high
DO50886	cluster2	gene.clusterA	NA	NA	0.0498811	low
DO50889	cluster2	gene.clusterA	NA	NA	0.0342009	low
DO50893	cluster2	gene.clusterA	NA	NA	0.0541805	low
DO50894	cluster2	gene.clusterB	NA	NA	0.0485405	low
DO50898	cluster2	gene.clusterB	NA	NA	0.0467281	low
DO50899	cluster2	gene.clusterA	NA	NA	0.0305085	low
DO50900	cluster1	gene.clusterA	NA	NA	0.0421902	low
DO50902	cluster1	gene.clusterB	NA	NA	0.0965774	high
DO50903	cluster2	gene.clusterA	NA	NA	0.0466685	low
DO50905	cluster2	gene.clusterA	NA	NA	0.0238673	low
DO50906	cluster1	gene.clusterA	NA	NA	0.0117363	low
DO50907	cluster2	gene.clusterA	NA	NA	0.0354632	low
DO50909	cluster2	gene.clusterB	NA	NA	0.0620997	high
DO50910	cluster1	gene.clusterA	NA	NA	0.0231137	low
DO50911	cluster2	gene.clusterA	NA	NA	0.0104235	low
DO50912	cluster1	gene.clusterA	NA	NA	0.0218471	low
DO50913	cluster1	gene.clusterA	NA	NA	0.024768	low
DO50916	cluster1	gene.clusterA	NA	NA	0.0395897	low
DO50917	cluster2	gene.clusterB	NA	NA	0.0773027	high
DO50919	cluster1	gene.clusterA	NA	NA	0.00456417	low
DO50920	cluster1	gene.clusterA	NA	NA	-0.0224089	low
DO50921	cluster1	gene.clusterA	NA	NA	0.0337204	low
DO50926	cluster2	gene.clusterA	35.4333	0	0.0227302	low
DO50927	cluster1	gene.clusterA	NA	NA	0.0351922	low
DO50931	cluster2	gene.clusterA	NA	NA	0.043725	low
DO50933	cluster1	gene.clusterA	NA	NA	0.01506	low
DO50934	cluster2	gene.clusterA	NA	NA	0.00122395	low
DO50935	cluster2	gene.clusterA	NA	NA	0.0247723	low
DO50936	cluster2	gene.clusterB	NA	NA	0.0635093	high
DO50938	cluster1	gene.clusterA	NA	NA	0.00823238	low
DO50940	cluster2	gene.clusterA	NA	NA	0.00863753	low
DO50944	cluster1	gene.clusterA	NA	NA	0.0197798	low
DO50946	cluster2	gene.clusterA	NA	NA	0.0408883	low
DO50954	cluster1	gene.clusterA	NA	NA	0.0275388	low
DO50960	cluster2	gene.clusterA	NA	NA	0.0482545	low
DO50962	cluster2	gene.clusterA	NA	NA	0.0485258	low
DO50968	cluster1	gene.clusterB	NA	NA	0.0564748	low
DO50969	cluster1	gene.clusterB	NA	NA	0.0253485	low
DO50970	cluster1	gene.clusterA	NA	NA	0.00890352	low
DO50972	cluster2	gene.clusterA	NA	NA	0.0279421	low
DO50974	cluster2	gene.clusterA	NA	NA	0.0527116	low
GSM1310570	cluster1	gene.clusterA	52	1	0.0282971	low
GSM1310571	cluster1	gene.clusterB	44	1	0.0578409	low
GSM1310572	cluster1	gene.clusterB	3	1	0.06242	high
GSM1310573	cluster2	gene.clusterA	28	1	0.0712882	high
GSM1310574	cluster1	gene.clusterA	47	1	0.0413761	low
GSM1310575	cluster1	gene.clusterA	52	1	0.0454767	low
GSM1310576	cluster2	gene.clusterB	5	1	0.0912368	high
GSM1310577	cluster1	gene.clusterA	48	1	0.00808665	low
GSM1310578	cluster1	gene.clusterA	34	1	0.00884106	low
GSM1310579	cluster1	gene.clusterA	19	1	0.0107243	low
GSM1310580	cluster1	gene.clusterA	23	1	0.0616758	high
GSM1310581	cluster1	gene.clusterA	28	1	-0.00283346	low
GSM1310582	cluster1	gene.clusterA	42	1	0.0127501	low
GSM1310583	cluster1	gene.clusterB	13	1	0.0634159	high
GSM1310584	cluster1	gene.clusterA	17	1	0.0717365	high
GSM1310586	cluster2	gene.clusterB	4	1	0.0793108	high
GSM1310587	cluster1	gene.clusterB	41	1	0.0725157	high
GSM1310588	cluster1	gene.clusterA	18	1	0.0249671	low
GSM1310589	cluster2	gene.clusterA	44	1	0.0431784	low
GSM1310590	cluster2	gene.clusterA	4	1	0.0518196	low
GSM1310591	cluster2	gene.clusterB	3	1	0.0836283	high
GSM1310592	cluster2	gene.clusterA	9	1	0.0417288	low
GSM1310593	cluster1	gene.clusterA	14	1	0.0354969	low
GSM1310594	cluster2	gene.clusterA	38	1	0.0264098	low
GSM1310595	cluster1	gene.clusterA	38	1	0.0177526	low
GSM1310596	cluster2	gene.clusterB	28	1	0.08495	high
GSM1310597	cluster1	gene.clusterA	25	1	-0.00340592	low
GSM1310598	cluster2	gene.clusterA	38	1	0.0256615	low
GSM1310599	cluster2	gene.clusterB	3	1	0.0895756	high
GSM1310600	cluster2	gene.clusterB	20	1	0.0384174	low
GSM1310601	cluster2	gene.clusterA	20	1	0.0380246	low
GSM1310602	cluster1	gene.clusterA	26	1	0.022582	low
GSM1310603	cluster2	gene.clusterB	11	1	0.0785325	high
GSM1310604	cluster2	gene.clusterA	41	1	0.00658007	low
GSM1310606	cluster1	gene.clusterA	35	1	0.00428148	low
GSM1310607	cluster1	gene.clusterA	43	1	0.00844514	low
GSM1310608	cluster2	gene.clusterA	35	1	0.0125953	low
GSM1310609	cluster1	gene.clusterA	34	1	0.0354527	low
GSM1310610	cluster2	gene.clusterA	34	1	0.0567015	low
GSM1310612	cluster2	gene.clusterB	8	1	0.0881659	high
GSM1310613	cluster2	gene.clusterB	21	1	0.0598591	high
GSM1310614	cluster2	gene.clusterB	13	1	0.0737012	high
GSM1310615	cluster1	gene.clusterA	30	1	0.00629919	low
GSM1310616	cluster1	gene.clusterA	30	1	0.0426193	low
GSM1310617	cluster1	gene.clusterA	39	1	0.0182924	low
GSM1310618	cluster1	gene.clusterA	30	1	0.0160173	low
GSM1310619	cluster1	gene.clusterA	8	1	0.0423841	low
GSM1310620	cluster2	gene.clusterA	17	1	0.0228418	low
GSM1310621	cluster1	gene.clusterA	30	1	0.0283555	low
GSM1310622	cluster2	gene.clusterA	26	1	0.00728849	low
GSM1310623	cluster2	gene.clusterA	28	1	0.0334212	low
GSM1310624	cluster2	gene.clusterA	27	1	0.0555706	low
GSM1310625	cluster2	gene.clusterB	26	1	0.0828081	high
GSM1310626	cluster1	gene.clusterA	42	1	0.0187665	low
GSM1310627	cluster2	gene.clusterA	25	1	0.0194313	low
GSM1310628	cluster1	gene.clusterA	22	1	-0.00507849	low
GSM1310629	cluster1	gene.clusterA	7	1	0.0215555	low
GSM1310630	cluster1	gene.clusterA	4	1	0.0124405	low
GSM1310631	cluster1	gene.clusterA	30	1	0.00215998	low
GSM1310632	cluster1	gene.clusterA	31	1	0.0110814	low
GSM1310633	cluster2	gene.clusterB	6	1	0.0794463	high
GSM1310634	cluster1	gene.clusterA	25	1	-3.24415e-05	low
GSM1310635	cluster1	gene.clusterA	25	1	0.041024	low
GSM1310636	cluster1	gene.clusterA	14	1	0.014469	low
GSM1310637	cluster2	gene.clusterA	23	1	0.0070552	low
GSM1310638	cluster1	gene.clusterA	25	1	-0.000621326	low
GSM1310639	cluster2	gene.clusterA	28	1	0.0199401	low
GSM1310640	cluster1	gene.clusterA	20	1	0.0159912	low
GSM1310641	cluster1	gene.clusterA	21	1	0.0107165	low
GSM1310642	cluster2	gene.clusterB	1	1	0.0852163	high
GSM1310643	cluster2	gene.clusterA	20	1	0.0526079	low
GSM1310644	cluster2	gene.clusterB	11	1	0.0720758	high
GSM1310645	cluster1	gene.clusterA	18	1	0.0165723	low
GSM1310646	cluster2	gene.clusterA	18	1	0.0495534	low
GSM1310647	cluster2	gene.clusterA	17	1	0.0444276	low
GSM1310648	cluster2	gene.clusterA	20	1	0.0419303	low
GSM1310649	cluster1	gene.clusterA	18	1	0.024643	low
GSM1310650	cluster2	gene.clusterA	19	1	0.0707812	high
PT1	cluster1	gene.clusterA	38.4	0	0.0303396	low
PT10	cluster2	gene.clusterB	29.52	0	0.0750914	high
PT100	cluster1	gene.clusterA	9.36	0	-0.00692999	low
PT101	cluster1	gene.clusterA	9	0	0.0130166	low
PT102	cluster1	gene.clusterB	6.6	0	0.0467	low
PT103	cluster1	gene.clusterB	6.24	0	0.0654112	high
PT104	cluster1	gene.clusterA	7.68	0	0.0129144	low
PT105	cluster2	gene.clusterB	4.68	0	0.0368965	low
PT106	cluster2	gene.clusterA	20.04	0	0.00934094	low
PT107	cluster2	gene.clusterB	6.96	0	0.0596216	high
PT108	cluster2	gene.clusterA	20.16	0	0.0136996	low
PT109	cluster1	gene.clusterB	4.08	0	0.0817036	high
PT11	cluster1	gene.clusterA	33.48	0	0.0221875	low
PT110	cluster2	gene.clusterB	9.36	0	0.0637914	high
PT111	cluster2	gene.clusterB	3.6	0	0.0291086	low
PT112	cluster2	gene.clusterA	9.36	0	0.0214754	low
PT113	cluster1	gene.clusterA	7.8	0	0.0152278	low
PT114	cluster2	gene.clusterB	6.6	0	0.069284	high
PT115	cluster2	gene.clusterA	0.24	0	0.0146679	low
PT12	cluster2	gene.clusterB	0.36	0	0.0414893	low
PT13	cluster2	gene.clusterA	56.4	0	-0.00170106	low
PT14	cluster1	gene.clusterB	69.12	0	0.0289687	low
PT15	cluster2	gene.clusterA	49.44	0	0.0146744	low
PT16	cluster1	gene.clusterA	9.36	0	0.000632265	low
PT17	cluster2	gene.clusterA	21.6	0	0.0157176	low
PT18	cluster1	gene.clusterA	57.84	0	0.052244	low
PT19	cluster2	gene.clusterA	30.72	0	0.0454221	low
PT2	cluster2	gene.clusterB	0.24	0	0.0803134	high
PT20	cluster2	gene.clusterB	5.4	1	0.0907564	high
PT21	cluster2	gene.clusterA	0.48	0	0.0112435	low
PT22	cluster1	gene.clusterB	33.48	0	0.066475	high
PT23	cluster1	gene.clusterA	57.48	0	0.0292672	low
PT24	cluster2	gene.clusterA	30.72	0	0.047105	low
PT25	cluster1	gene.clusterA	18	1	0.0188584	low
PT26	cluster1	gene.clusterA	24.36	0	-0.00551907	low
PT27	cluster2	gene.clusterA	0.36	0	0.0452769	low
PT28	cluster2	gene.clusterA	21.24	1	0.070888	high
PT29	cluster1	gene.clusterA	6.24	1	0.0235619	low
PT3	cluster1	gene.clusterA	19.8	0	0.0278888	low
PT30	cluster2	gene.clusterA	75.48	1	0.0510236	low
PT31	cluster1	gene.clusterB	32.52	0	0.0330841	low
PT32	cluster1	gene.clusterB	5.04	1	0.0384531	low
PT33	cluster2	gene.clusterB	2.28	1	0.0823855	high
PT34	cluster1	gene.clusterB	21.48	0	0.0717744	high
PT35	cluster2	gene.clusterA	7.2	1	0.0272488	low
PT36	cluster2	gene.clusterA	16.56	0	0.0437517	low
PT37	cluster1	gene.clusterA	47.76	1	0.0290982	low
PT38	cluster1	gene.clusterA	93.12	0	0.0424433	low
PT39	cluster1	gene.clusterA	57.84	1	0.0193689	low
PT4	cluster1	gene.clusterA	1.8	1	0.0282711	low
PT40	cluster1	gene.clusterA	0.48	0	0.0140992	low
PT41	cluster1	gene.clusterA	13.68	0	0.0479878	low
PT42	cluster2	gene.clusterA	23.64	0	0.0364976	low
PT43	cluster1	gene.clusterA	38.4	0	0.0333229	low
PT44	cluster2	gene.clusterA	59.76	0	0.0486826	low
PT45	cluster1	gene.clusterA	0.72	0	0.00226077	low
PT46	cluster2	gene.clusterA	11.76	1	0.0444617	low
PT47	cluster1	gene.clusterA	31.92	0	-0.00516414	low
PT48	cluster1	gene.clusterA	0.84	1	0.010577	low
PT49	cluster2	gene.clusterA	47.52	1	0.0495064	low
PT5	cluster1	gene.clusterB	8.16	0	0.0708122	high
PT50	cluster1	gene.clusterA	45.36	0	0.0332556	low
PT51	cluster1	gene.clusterA	39.36	0	-0.0107897	low
PT52	cluster1	gene.clusterA	20.52	1	-0.00315102	low
PT53	cluster2	gene.clusterA	6.96	0	0.0464202	low
PT54	cluster2	gene.clusterA	25.08	0	0.0339427	low
PT55	cluster1	gene.clusterA	7.8	1	-0.0114362	low
PT56	cluster2	gene.clusterA	0.48	0	0.0396879	low
PT57	cluster1	gene.clusterB	12.84	0	0.0517733	low
PT58	cluster2	gene.clusterA	0.84	1	0.0234949	low
PT59	cluster2	gene.clusterB	43.56	0	0.0818391	high
PT6	cluster1	gene.clusterB	0.84	1	0.0286602	low
PT60	cluster2	gene.clusterB	0.36	0	0.0461711	low
PT61	cluster2	gene.clusterA	0.48	0	0.0229926	low
PT62	cluster2	gene.clusterA	26.04	0	0.0307564	low
PT63	cluster1	gene.clusterA	5.88	1	0.0381667	low
PT64	cluster2	gene.clusterA	56.52	0	0.0564651	low
PT65	cluster2	gene.clusterA	57.84	0	0.0501507	low
PT66	cluster1	gene.clusterA	0.48	0	0.0259261	low
PT67	cluster2	gene.clusterB	12.24	0	0.0515139	low
PT68	cluster2	gene.clusterA	0.48	0	0.0389948	low
PT69	cluster1	gene.clusterA	52.2	0	0.0113199	low
PT7	cluster1	gene.clusterA	38.4	0	0.0241009	low
PT70	cluster1	gene.clusterA	50.28	0	-0.00795298	low
PT71	cluster1	gene.clusterA	42.96	0	0.00684852	low
PT72	cluster1	gene.clusterA	10.68	0	0.0306441	low
PT73	cluster1	gene.clusterA	36.36	0	0.00953437	low
PT74	cluster2	gene.clusterA	41.52	0	0.0170301	low
PT75	cluster2	gene.clusterB	13.92	0	0.0827364	high
PT76	cluster1	gene.clusterA	27.12	0	0.0589607	high
PT77	cluster1	gene.clusterA	53.16	0	0.00857906	low
PT78	cluster2	gene.clusterA	20.4	1	0.0313648	low
PT79	cluster2	gene.clusterA	0.24	0	0.0108383	low
PT8	cluster2	gene.clusterA	6.96	0	0.0572342	low
PT80	cluster1	gene.clusterB	1.2	0	0.0619068	high
PT81	cluster2	gene.clusterB	43.56	0	0.0886233	high
PT82	cluster1	gene.clusterA	59.76	0	0.00717863	low
PT83	cluster2	gene.clusterA	43.44	1	0.0465111	low
PT84	cluster1	gene.clusterA	69.12	0	0.0294511	low
PT85	cluster1	gene.clusterA	0.84	0	0.0384266	low
PT86	cluster1	gene.clusterA	1.56	0	0.00915103	low
PT87	cluster2	gene.clusterB	0.24	0	0.0557829	low
PT88	cluster2	gene.clusterA	0.24	0	0.0127071	low
PT89	cluster2	gene.clusterB	29.52	0	0.062048	high
PT9	cluster2	gene.clusterA	11.04	1	0.044953	low
PT90	cluster2	gene.clusterA	0.48	0	0.0232186	low
PT91	cluster2	gene.clusterA	11.28	0	0.0691836	high
PT92	cluster1	gene.clusterB	59.76	0	0.0651028	high
PT93	cluster2	gene.clusterB	6.48	0	0.0680224	high
PT94	cluster1	gene.clusterA	32.52	1	0.0024206	low
PT95	cluster2	gene.clusterB	5.28	0	0.0855442	high
PT96	cluster2	gene.clusterB	14.04	0	0.0759886	high
PT97	cluster1	gene.clusterA	14.64	0	0.000376178	low
PT98	cluster1	gene.clusterA	6.36	0	0.0573309	low
PT99	cluster1	gene.clusterA	15.24	0	0.0579674	low
TCGA-2V-A95S-01A	cluster2	gene.clusterB	NA	NA	0.0826314	high
TCGA-2Y-A9GS-01A	cluster2	gene.clusterA	23.78	1	0.0388008	low
TCGA-2Y-A9GT-01A	cluster1	gene.clusterA	53.35	1	-0.019542	low
TCGA-2Y-A9GU-01A	cluster1	gene.clusterA	63.7	0	0.00966425	low
TCGA-2Y-A9GV-01A	cluster1	gene.clusterA	83.18	1	-0.0062369	low
TCGA-2Y-A9GW-01A	cluster1	gene.clusterA	41.75	1	0.0419181	low
TCGA-2Y-A9GX-01A	cluster1	gene.clusterA	80.22	0	0.0307939	low
TCGA-2Y-A9GY-01A	cluster2	gene.clusterB	24.87	1	0.0850212	high
TCGA-2Y-A9GZ-01A	cluster1	gene.clusterA	27.86	1	-0.007492	low
TCGA-2Y-A9H0-01A	cluster1	gene.clusterA	120.73	0	0.0560916	low
TCGA-2Y-A9H1-01A	cluster1	gene.clusterA	40.37	1	0.0360241	low
TCGA-2Y-A9H2-01A	cluster2	gene.clusterA	56.87	0	0.039552	low
TCGA-2Y-A9H3-01A	cluster1	gene.clusterA	49.8	0	0.0478501	low
TCGA-2Y-A9H4-01A	cluster1	gene.clusterA	47.7	0	0.00215683	low
TCGA-2Y-A9H5-01A	cluster1	gene.clusterA	18.23	1	0.0521263	low
TCGA-2Y-A9H6-01A	cluster1	gene.clusterA	11.73	0	0.0235593	low
TCGA-2Y-A9H7-01A	cluster1	gene.clusterB	38.37	0	0.06489	high
TCGA-2Y-A9H8-01A	cluster2	gene.clusterA	20.8	1	0.0466667	low
TCGA-2Y-A9H9-01A	cluster1	gene.clusterA	22.9	0	0.0018765	low
TCGA-2Y-A9HA-01A	cluster2	gene.clusterA	1.18	1	0.0492407	low
TCGA-2Y-A9HB-01A	cluster1	gene.clusterA	8.54	0	0.0215017	low
TCGA-3K-AAZ8-01A	cluster2	gene.clusterA	13.01	0	0.0184762	low
TCGA-4R-AA8I-01A	cluster2	gene.clusterA	8.61	1	0.0159588	low
TCGA-5C-A9VG-01A	cluster2	gene.clusterB	10.78	0	0.0585966	low
TCGA-5C-A9VH-01A	cluster2	gene.clusterA	10.58	0	0.0496562	low
TCGA-5C-AAPD-01A	cluster2	gene.clusterB	0.66	0	0.0454466	low
TCGA-5R-AA1C-01A	cluster2	gene.clusterA	17.08	0	0.0506986	low
TCGA-5R-AA1D-01A	cluster1	gene.clusterA	14.75	0	0.0455419	low
TCGA-5R-AAAM-01A	cluster1	gene.clusterA	1.51	1	0.00865423	low
TCGA-BC-A10Q-01A	cluster2	gene.clusterB	37.29	1	0.0625111	high
TCGA-BC-A10R-01A	cluster1	gene.clusterA	10.12	1	0.0412849	low
TCGA-BC-A10S-01A	cluster1	gene.clusterA	46.75	1	0.012923	low
TCGA-BC-A10T-01A	cluster1	gene.clusterA	27.5	1	-0.0011445	low
TCGA-BC-A10U-01A	cluster2	gene.clusterA	27.5	1	0.0333409	low
TCGA-BC-A10W-01A	cluster2	gene.clusterB	2.99	1	0.0719916	high
TCGA-BC-A10X-01A	cluster1	gene.clusterA	25.3	1	0.00560548	low
TCGA-BC-A10Y-01A	cluster1	gene.clusterA	23.36	1	0.00832195	low
TCGA-BC-A10Z-01A	cluster1	gene.clusterA	1.12	1	-0.00248613	low
TCGA-BC-A110-01A	cluster1	gene.clusterA	69.51	1	0.00279586	low
TCGA-BC-A112-01A	cluster2	gene.clusterB	5.03	1	0.0688908	high
TCGA-BC-A216-01A	cluster1	gene.clusterA	44.38	0	0.0367606	low
TCGA-BC-A217-01A	cluster2	gene.clusterA	45.89	1	0.0351845	low
TCGA-BC-A3KF-01A	cluster2	gene.clusterA	0.26	0	0.00716788	low
TCGA-BC-A3KG-01A	cluster2	gene.clusterA	22.34	0	0.0513319	low
TCGA-BC-A5W4-01A	cluster1	gene.clusterA	17.97	1	0.00380068	low
TCGA-BC-A69H-01A	cluster2	gene.clusterB	14.59	0	0.0967866	high
TCGA-BC-A69I-01A	cluster1	gene.clusterA	12.71	0	0.0161829	low
TCGA-BC-A8YO-01A	cluster2	gene.clusterB	18.46	0	0.0427605	low
TCGA-BD-A2L6-01A	cluster1	gene.clusterA	44.78	0	-0.000899406	low
TCGA-BD-A3EP-01A	cluster2	gene.clusterA	13.44	0	0.0478192	low
TCGA-BD-A3ER-01A	cluster1	gene.clusterA	36.63	0	0.0337356	low
TCGA-BW-A5NO-01A	cluster2	gene.clusterA	0.66	0	0.00615088	low
TCGA-BW-A5NP-01A	cluster2	gene.clusterB	0	0	0.0791027	high
TCGA-BW-A5NQ-01A	cluster2	gene.clusterB	0	0	0.0764748	high
TCGA-CC-5258-01A	cluster2	gene.clusterB	4.24	1	0.0774714	high
TCGA-CC-5259-01A	cluster1	gene.clusterA	8.21	0	0.0581648	low
TCGA-CC-5260-01A	cluster2	gene.clusterB	2.86	1	0.0779477	high
TCGA-CC-5261-01A	cluster2	gene.clusterB	3.19	1	0.0705189	high
TCGA-CC-5262-01A	cluster2	gene.clusterA	3.38	1	0.060845	high
TCGA-CC-5263-01A	cluster2	gene.clusterB	4.24	1	0.0851926	high
TCGA-CC-5264-01A	cluster2	gene.clusterB	3.35	1	0.0753498	high
TCGA-CC-A123-01A	cluster1	gene.clusterB	7.19	0	0.0809119	high
TCGA-CC-A1HT-01A	cluster2	gene.clusterB	3.32	1	0.0903261	high
TCGA-CC-A3M9-01A	cluster2	gene.clusterB	9.86	1	0.0620543	high
TCGA-CC-A3MA-01A	cluster2	gene.clusterB	9.95	1	0.0666773	high
TCGA-CC-A3MB-01A	cluster2	gene.clusterA	10.35	1	0.040938	low
TCGA-CC-A3MC-01A	cluster1	gene.clusterA	11.93	0	0.0669484	high
TCGA-CC-A5UC-01A	cluster2	gene.clusterB	11.4	1	0.0721663	high
TCGA-CC-A5UD-01A	cluster2	gene.clusterB	9.99	1	0.0708286	high
TCGA-CC-A5UE-01A	cluster2	gene.clusterB	8.94	1	0.0708741	high
TCGA-CC-A7IE-01A	cluster2	gene.clusterB	7.13	1	0.0930468	high
TCGA-CC-A7IF-01A	cluster1	gene.clusterA	21.32	1	-0.000322267	low
TCGA-CC-A7IG-01A	cluster2	gene.clusterB	9.82	1	0.0942805	high
TCGA-CC-A7IH-01A	cluster1	gene.clusterA	11.99	0	0.00980755	low
TCGA-CC-A7II-01A	cluster2	gene.clusterB	13.11	0	0.0722011	high
TCGA-CC-A7IJ-01A	cluster2	gene.clusterB	12.55	0	0.0662347	high
TCGA-CC-A7IK-01A	cluster2	gene.clusterA	8.61	1	0.0590808	high
TCGA-CC-A7IL-01A	cluster1	gene.clusterA	9.13	1	0.0164768	low
TCGA-CC-A8HS-01A	cluster2	gene.clusterB	9.86	1	0.0561647	low
TCGA-CC-A8HT-01A	cluster2	gene.clusterB	4.6	1	0.0825204	high
TCGA-CC-A8HU-01A	cluster2	gene.clusterA	11.3	1	0.0689588	high
TCGA-CC-A8HV-01A	cluster2	gene.clusterB	9.17	1	0.075634	high
TCGA-CC-A9FS-01A	cluster2	gene.clusterA	6.93	0	0.0155711	low
TCGA-CC-A9FU-01A	cluster2	gene.clusterB	0	0	0.0829085	high
TCGA-CC-A9FV-01A	cluster2	gene.clusterB	0	0	0.0358662	low
TCGA-CC-A9FW-01A	cluster2	gene.clusterB	8.15	0	0.07697	high
TCGA-DD-A113-01A	cluster1	gene.clusterA	79.66	0	0.0485033	low
TCGA-DD-A114-01A	cluster2	gene.clusterB	37.75	1	0.0714323	high
TCGA-DD-A115-01A	cluster1	gene.clusterA	83.51	1	0.00716775	low
TCGA-DD-A116-01A	cluster2	gene.clusterA	53.29	1	0.0260854	low
TCGA-DD-A118-01A	cluster1	gene.clusterA	112.91	0	0.0433429	low
TCGA-DD-A119-01A	cluster1	gene.clusterA	7.33	1	0.0502465	low
TCGA-DD-A11A-01A	cluster1	gene.clusterA	2.6	0	0.0181344	low
TCGA-DD-A11B-01A	cluster1	gene.clusterA	0.46	1	0.012098	low
TCGA-DD-A11C-01A	cluster1	gene.clusterA	21.75	0	0.00775687	low
TCGA-DD-A11D-01A	cluster1	gene.clusterA	51.25	1	0.000467946	low
TCGA-DD-A1EA-01A	cluster2	gene.clusterA	79.34	0	0.0400907	low
TCGA-DD-A1EB-01A	cluster1	gene.clusterA	66.26	0	-0.0135269	low
TCGA-DD-A1EC-01A	cluster2	gene.clusterB	19.78	0	0.0454037	low
TCGA-DD-A1ED-01A	cluster1	gene.clusterA	75.59	0	0.0140308	low
TCGA-DD-A1EE-01A	cluster2	gene.clusterA	11.47	1	0.0501866	low
TCGA-DD-A1EF-01A	cluster2	gene.clusterB	12.94	1	0.0676348	high
TCGA-DD-A1EG-01A	cluster2	gene.clusterA	45.07	1	0.0663234	high
TCGA-DD-A1EH-01A	cluster2	gene.clusterB	49.11	0	0.0570054	low
TCGA-DD-A1EI-01A	cluster2	gene.clusterA	6.01	0	0.0447046	low
TCGA-DD-A1EJ-01A	cluster2	gene.clusterB	33.02	1	0.0765761	high
TCGA-DD-A1EK-01A	cluster1	gene.clusterA	18.33	1	0.0214123	low
TCGA-DD-A1EL-01A	cluster2	gene.clusterB	13.63	1	0.0747997	high
TCGA-DD-A39V-01A	cluster2	gene.clusterA	21.12	1	0.0647172	high
TCGA-DD-A39W-01A	cluster1	gene.clusterA	27.17	1	0.0331721	low
TCGA-DD-A39X-01A	cluster1	gene.clusterA	55.65	1	0.0601554	high
TCGA-DD-A39Y-01A	cluster2	gene.clusterB	5.62	1	0.0851589	high
TCGA-DD-A39Z-01A	cluster1	gene.clusterA	19.74	1	0.0449577	low
TCGA-DD-A3A1-01A	cluster1	gene.clusterA	7.65	1	0.0349086	low
TCGA-DD-A3A2-01A	cluster1	gene.clusterA	70.01	1	-0.0125415	low
TCGA-DD-A3A3-01A	cluster1	gene.clusterA	17.58	1	0.0687374	high
TCGA-DD-A3A4-01A	cluster1	gene.clusterA	20.11	1	0.0261574	low
TCGA-DD-A3A5-01A	cluster1	gene.clusterA	102.66	1	-0.0106575	low
TCGA-DD-A3A6-01A	cluster1	gene.clusterB	107.03	1	0.0361079	low
TCGA-DD-A3A7-01A	cluster1	gene.clusterA	13.76	1	0.072606	high
TCGA-DD-A3A8-01A	cluster1	gene.clusterA	0.36	1	0.0193178	low
TCGA-DD-A3A9-01A	cluster1	gene.clusterA	30.58	1	0.0432165	low
TCGA-DD-A4NA-01A	cluster2	gene.clusterB	33.11	0	0.0787221	high
TCGA-DD-A4NB-01A	cluster1	gene.clusterA	32.49	0	0.0404799	low
TCGA-DD-A4ND-01A	cluster1	gene.clusterA	90.21	0	0.0428081	low
TCGA-DD-A4NE-01A	cluster1	gene.clusterA	21.68	1	0.00951501	low
TCGA-DD-A4NF-01A	cluster1	gene.clusterA	30.95	0	0.0347414	low
TCGA-DD-A4NG-01A	cluster1	gene.clusterA	26.35	1	0.0407763	low
TCGA-DD-A4NH-01A	cluster2	gene.clusterB	30.12	0	0.088674	high
TCGA-DD-A4NI-01A	cluster1	gene.clusterA	26.81	0	-0.00286759	low
TCGA-DD-A4NJ-01A	cluster2	gene.clusterA	30.49	0	0.0279788	low
TCGA-DD-A4NK-01A	cluster1	gene.clusterA	39.75	1	-0.0175642	low
TCGA-DD-A4NL-01A	cluster1	gene.clusterA	56.21	0	0.00216372	low
TCGA-DD-A4NN-01A	cluster2	gene.clusterB	29.53	1	0.0555257	low
TCGA-DD-A4NO-01A	cluster1	gene.clusterA	73.75	0	0.0277736	low
TCGA-DD-A4NP-01A	cluster1	gene.clusterA	108.67	0	0.0182962	low
TCGA-DD-A4NQ-01A	cluster2	gene.clusterA	12.25	1	0.0742934	high
TCGA-DD-A4NR-01A	cluster2	gene.clusterA	0.3	1	0.0826394	high
TCGA-DD-A4NS-01A	cluster2	gene.clusterA	80.68	1	0.0276172	low
TCGA-DD-A4NV-01A	cluster1	gene.clusterA	78.78	0	-0.015423	low
TCGA-DD-A73A-01A	cluster1	gene.clusterA	23.92	0	0.0189642	low
TCGA-DD-A73B-01A	cluster1	gene.clusterA	9.3	1	0.000139208	low
TCGA-DD-A73C-01A	cluster1	gene.clusterA	23.03	0	-0.00533279	low
TCGA-DD-A73D-01A	cluster2	gene.clusterA	22.77	0	0.0279667	low
TCGA-DD-A73E-01A	cluster2	gene.clusterA	1.45	0	0.0238735	low
TCGA-DD-A73F-01A	cluster1	gene.clusterA	35.64	0	0.0137362	low
TCGA-DD-A73G-01A	cluster1	gene.clusterA	114.26	0	0.0560554	low
TCGA-DD-AA3A-01A	cluster2	gene.clusterB	13.47	1	0.0830394	high
TCGA-DD-AAC8-01A	cluster2	gene.clusterB	0.53	1	0.0620749	high
TCGA-DD-AAC9-01A	cluster1	gene.clusterA	11.4	0	0.0236168	low
TCGA-DD-AACA-01A	cluster2	gene.clusterA	75.59	0	0.047832	low
TCGA-DD-AACB-01A	cluster2	gene.clusterB	76.35	0	0.0732251	high
TCGA-DD-AACC-01A	cluster1	gene.clusterA	55.35	1	0.0478139	low
TCGA-DD-AACD-01A	cluster1	gene.clusterA	12.52	1	0.0378978	low
TCGA-DD-AACE-01A	cluster1	gene.clusterA	71.75	0	-0.00390421	low
TCGA-DD-AACF-01A	cluster2	gene.clusterA	11.99	1	0.00643167	low
TCGA-DD-AACG-01A	cluster2	gene.clusterB	15.41	1	0.076222	high
TCGA-DD-AACH-01A	cluster2	gene.clusterB	6.41	1	0.0723807	high
TCGA-DD-AACI-01A	cluster1	gene.clusterA	53.15	0	0.0496769	low
TCGA-DD-AACJ-01A	cluster2	gene.clusterA	69.05	0	0.0513166	low
TCGA-DD-AACK-01A	cluster2	gene.clusterA	0.3	0	0.0416412	low
TCGA-DD-AACL-01A	cluster2	gene.clusterB	3.52	1	0.0889012	high
TCGA-DD-AACN-01A	cluster2	gene.clusterA	42.77	0	0.0271192	low
TCGA-DD-AACO-01A	cluster1	gene.clusterA	61.63	0	0.0262987	low
TCGA-DD-AACP-01A	cluster2	gene.clusterB	13.63	0	0.0880002	high
TCGA-DD-AACQ-01A	cluster2	gene.clusterA	14.19	1	-0.00171404	low
TCGA-DD-AACS-01A	cluster1	gene.clusterA	59.26	0	0.00688756	low
TCGA-DD-AACT-01A	cluster1	gene.clusterA	51.31	0	0.027674	low
TCGA-DD-AACU-01A	cluster2	gene.clusterA	51.48	0	0.0283095	low
TCGA-DD-AACV-01A	cluster2	gene.clusterA	50.3	0	-0.0100989	low
TCGA-DD-AACW-01A	cluster2	gene.clusterB	46.78	0	0.0467303	low
TCGA-DD-AACX-01A	cluster1	gene.clusterA	5.58	0	0.0492307	low
TCGA-DD-AACY-01A	cluster1	gene.clusterA	47.63	0	0.0263478	low
TCGA-DD-AACZ-01A	cluster2	gene.clusterB	5.62	1	0.0938736	high
TCGA-DD-AAD0-01A	cluster2	gene.clusterA	4.5	0	0.0383666	low
TCGA-DD-AAD1-01A	cluster2	gene.clusterA	18.53	0	0.0432842	low
TCGA-DD-AAD2-01A	cluster1	gene.clusterA	21.62	0	0.0524974	low
TCGA-DD-AAD3-01A	cluster1	gene.clusterA	42.54	0	0.00764181	low
TCGA-DD-AAD5-01A	cluster2	gene.clusterB	44.19	0	0.0842011	high
TCGA-DD-AAD6-01A	cluster2	gene.clusterA	22.08	0	0.0564157	low
TCGA-DD-AAD8-01A	cluster1	gene.clusterA	40.05	0	0.00936865	low
TCGA-DD-AADA-01A	cluster1	gene.clusterA	40.51	0	0.0336975	low
TCGA-DD-AADB-01A	cluster2	gene.clusterB	40.8	0	0.0797082	high
TCGA-DD-AADC-01A	cluster2	gene.clusterB	13.96	1	0.0762333	high
TCGA-DD-AADD-01A	cluster2	gene.clusterB	40.44	0	0.0686998	high
TCGA-DD-AADF-01A	cluster1	gene.clusterA	3.78	1	-0.00201706	low
TCGA-DD-AADG-01A	cluster2	gene.clusterA	37.61	0	0.00220683	low
TCGA-DD-AADI-01A	cluster2	gene.clusterA	35.64	0	0.0417223	low
TCGA-DD-AADJ-01A	cluster1	gene.clusterA	35.02	0	0.040044	low
TCGA-DD-AADK-01A	cluster1	gene.clusterA	34.46	0	0.0312196	low
TCGA-DD-AADL-01A	cluster2	gene.clusterA	20.89	0	-0.0060764	low
TCGA-DD-AADM-01A	cluster1	gene.clusterA	0.39	1	0.0432401	low
TCGA-DD-AADN-01A	cluster1	gene.clusterB	29.5	0	0.0806463	high
TCGA-DD-AADO-01A	cluster1	gene.clusterB	14.88	0	0.0720587	high
TCGA-DD-AADP-01A	cluster1	gene.clusterA	15.05	0	0.0320738	low
TCGA-DD-AADQ-01A	cluster1	gene.clusterA	14.32	0	0.0303439	low
TCGA-DD-AADR-01A	cluster1	gene.clusterA	66.62	0	0.0235714	low
TCGA-DD-AADS-01A	cluster1	gene.clusterA	15.57	0	8.94762e-05	low
TCGA-DD-AADU-01A	cluster1	gene.clusterA	18.2	0	0.0346248	low
TCGA-DD-AADV-01A	cluster2	gene.clusterA	18.86	0	0.0116879	low
TCGA-DD-AADW-01A	cluster2	gene.clusterB	19.28	0	0.0813703	high
TCGA-DD-AADY-01A	cluster2	gene.clusterB	18.23	0	0.0196266	low
TCGA-DD-AAE0-01A	cluster2	gene.clusterB	18.23	0	0.092208	high
TCGA-DD-AAE1-01A	cluster1	gene.clusterB	18.13	0	0.0487652	low
TCGA-DD-AAE2-01A	cluster1	gene.clusterA	20.96	0	-0.0147943	low
TCGA-DD-AAE3-01A	cluster1	gene.clusterA	18.59	0	0.000188138	low
TCGA-DD-AAE4-01A	cluster1	gene.clusterA	19.97	0	-0.00819328	low
TCGA-DD-AAE6-01A	cluster2	gene.clusterA	4.63	0	0.0355524	low
TCGA-DD-AAE7-01A	cluster1	gene.clusterA	21.16	0	0.0119297	low
TCGA-DD-AAE9-01A	cluster2	gene.clusterB	23.72	0	0.0408409	low
TCGA-DD-AAEA-01A	cluster2	gene.clusterA	18.89	0	0.00438461	low
TCGA-DD-AAEB-01A	cluster1	gene.clusterA	15.7	0	0.00629202	low
TCGA-DD-AAED-01A	cluster2	gene.clusterA	25.07	0	0.0514394	low
TCGA-DD-AAEE-01A	cluster1	gene.clusterA	26.61	0	0.0398199	low
TCGA-DD-AAEG-01A	cluster2	gene.clusterA	23.62	0	0.0390635	low
TCGA-DD-AAEH-01A	cluster1	gene.clusterA	25.76	0	0.00768313	low
TCGA-DD-AAEI-01A	cluster1	gene.clusterA	50.3	0	0.0200217	low
TCGA-DD-AAEK-01A	cluster1	gene.clusterA	35.05	0	0.0192968	low
TCGA-DD-AAVP-01A	cluster2	gene.clusterA	90.41	0	0.0235046	low
TCGA-DD-AAVQ-01A	cluster2	gene.clusterB	89.62	0	0.0557519	low
TCGA-DD-AAVR-01A	cluster1	gene.clusterA	82.56	0	0.0461532	low
TCGA-DD-AAVS-01A	cluster2	gene.clusterA	59.89	0	0.0512961	low
TCGA-DD-AAVU-01A	cluster2	gene.clusterA	72.34	0	0.0525118	low
TCGA-DD-AAVV-01A	cluster2	gene.clusterA	80.65	0	0.0535991	low
TCGA-DD-AAVW-01A	cluster1	gene.clusterA	76.12	0	0.0324588	low
TCGA-DD-AAVX-01A	cluster1	gene.clusterA	56.44	0	0.0407823	low
TCGA-DD-AAVY-01A	cluster2	gene.clusterA	64.72	0	0.0194236	low
TCGA-DD-AAVZ-01A	cluster1	gene.clusterA	62.42	0	0.0419049	low
TCGA-DD-AAW0-01A	cluster1	gene.clusterA	66.2	0	-0.00396963	low
TCGA-DD-AAW1-01A	cluster1	gene.clusterA	65.34	0	0.0192804	low
TCGA-DD-AAW2-01A	cluster2	gene.clusterA	60.94	0	0.000791487	low
TCGA-DD-AAW3-01A	cluster2	gene.clusterA	53.65	0	0.0144584	low
TCGA-ED-A459-01A	cluster2	gene.clusterA	29.89	0	0.0421486	low
TCGA-ED-A4XI-01A	cluster1	gene.clusterA	26.91	0	0.0192915	low
TCGA-ED-A5KG-01A	cluster2	gene.clusterB	28.06	0	0.0865937	high
TCGA-ED-A627-01A	cluster1	gene.clusterA	13.9	0	0.019332	low
TCGA-ED-A66X-01A	cluster2	gene.clusterB	13.34	0	0.0771899	high
TCGA-ED-A66Y-01A	cluster2	gene.clusterB	9.72	1	0.057147	low
TCGA-ED-A7PX-01A	cluster2	gene.clusterB	0.2	0	0.0774646	high
TCGA-ED-A7PY-01A	cluster1	gene.clusterA	12.81	0	0.0245981	low
TCGA-ED-A7PZ-01A	cluster2	gene.clusterA	0.2	0	0.0735728	high
TCGA-ED-A7XO-01A	cluster1	gene.clusterA	14.03	0	-0.00409618	low
TCGA-ED-A7XP-01A	cluster2	gene.clusterA	13.14	0	0.0437075	low
TCGA-ED-A82E-01A	cluster2	gene.clusterB	13.4	0	0.068888	high
TCGA-ED-A8O5-01A	cluster2	gene.clusterB	13.34	0	0.0503702	low
TCGA-ED-A8O6-01A	cluster2	gene.clusterB	1.84	1	0.0885288	high
TCGA-ED-A97K-01A	cluster2	gene.clusterA	0.2	0	0.0541605	low
TCGA-EP-A12J-01A	cluster1	gene.clusterA	18.73	0	0.0101147	low
TCGA-EP-A26S-01A	cluster1	gene.clusterA	19.97	0	0.0175673	low
TCGA-EP-A2KA-01A	cluster1	gene.clusterB	20.6	1	0.0595049	high
TCGA-EP-A2KB-01A	cluster1	gene.clusterA	19.58	1	0.0441065	low
TCGA-EP-A2KC-01A	cluster2	gene.clusterA	0.62	1	0.0438827	low
TCGA-EP-A3JL-01A	cluster1	gene.clusterA	9.95	0	0.0539434	low
TCGA-EP-A3RK-01A	cluster2	gene.clusterA	11.93	0	0.0644114	high
TCGA-ES-A2HS-01A	cluster1	gene.clusterA	22.6	1	0.00317928	low
TCGA-ES-A2HT-01A	cluster1	gene.clusterA	14.39	1	0.0308953	low
TCGA-FV-A23B-01A	cluster1	gene.clusterB	60.84	1	0.0632521	high
TCGA-FV-A2QQ-01A	cluster2	gene.clusterA	23.95	0	0.0348501	low
TCGA-FV-A2QR-01A	cluster1	gene.clusterA	19.09	1	0.0148573	low
TCGA-FV-A3I0-01A	cluster2	gene.clusterB	27.86	0	0.06902	high
TCGA-FV-A3I1-01A	cluster2	gene.clusterA	8.11	1	0.047826	low
TCGA-FV-A3R2-01A	cluster2	gene.clusterA	6.37	1	0.0187181	low
TCGA-FV-A3R3-01A	cluster1	gene.clusterA	12.02	1	0.0410684	low
TCGA-FV-A495-01A	cluster1	gene.clusterA	0.03	0	0.0286245	low
TCGA-FV-A496-01A	cluster1	gene.clusterA	0.33	0	0.0164751	low
TCGA-FV-A4ZP-01A	cluster2	gene.clusterB	81.67	1	0.0891277	high
TCGA-FV-A4ZQ-01A	cluster2	gene.clusterB	0.39	0	0.0679304	high
TCGA-G3-A25S-01A	cluster2	gene.clusterA	13.67	1	0.0562608	low
TCGA-G3-A25T-01A	cluster2	gene.clusterB	51.02	0	0.0763428	high
TCGA-G3-A25U-01A	cluster1	gene.clusterA	53.75	0	-0.0135277	low
TCGA-G3-A25V-01A	cluster1	gene.clusterA	28.25	0	0.0262695	low
TCGA-G3-A25X-01A	cluster2	gene.clusterB	58.44	0	0.0876935	high
TCGA-G3-A25Y-01A	cluster2	gene.clusterB	14.85	1	0.0621822	high
TCGA-G3-A25Z-01A	cluster1	gene.clusterA	21.52	0	0.0129851	low
TCGA-G3-A3CG-01A	cluster1	gene.clusterA	22.11	0	0.0192866	low
TCGA-G3-A3CH-01A	cluster1	gene.clusterA	25.62	0	-0.000906892	low
TCGA-G3-A3CI-01A	cluster1	gene.clusterA	5.91	0	0.00567732	low
TCGA-G3-A3CJ-01A	cluster1	gene.clusterA	19.51	0	0.02974	low
TCGA-G3-A3CK-01A	cluster1	gene.clusterA	19.22	0	0.0440387	low
TCGA-G3-A5SI-01A	cluster1	gene.clusterA	25.23	1	0.0112026	low
TCGA-G3-A5SJ-01A	cluster2	gene.clusterB	22.93	0	0.0664431	high
TCGA-G3-A5SK-01A	cluster1	gene.clusterA	24.44	0	-0.00499718	low
TCGA-G3-A5SL-01A	cluster1	gene.clusterA	20.4	0	0.0192072	low
TCGA-G3-A5SM-01A	cluster1	gene.clusterA	17.08	0	0.0239343	low
TCGA-G3-A6UC-01A	cluster1	gene.clusterA	22.04	0	-0.00301672	low
TCGA-G3-A7M5-01A	cluster1	gene.clusterA	14.68	0	-0.0108788	low
TCGA-G3-A7M6-01A	cluster2	gene.clusterB	20.76	0	0.0746719	high
TCGA-G3-A7M7-01A	cluster1	gene.clusterA	11.86	0	0.0365098	low
TCGA-G3-A7M8-01A	cluster1	gene.clusterA	14.13	0	-0.00285459	low
TCGA-G3-A7M9-01A	cluster2	gene.clusterB	1.84	1	0.0946584	high
TCGA-G3-AAUZ-01A	cluster1	gene.clusterA	15.77	0	0.00510651	low
TCGA-G3-AAV0-01A	cluster1	gene.clusterA	15.64	0	-0.0103473	low
TCGA-G3-AAV1-01A	cluster2	gene.clusterA	11.79	1	0.0495305	low
TCGA-G3-AAV2-01A	cluster1	gene.clusterA	12.22	0	0.0202373	low
TCGA-G3-AAV3-01A	cluster1	gene.clusterA	13.53	0	0.050032	low
TCGA-G3-AAV4-01A	cluster2	gene.clusterA	0.89	1	0.0182039	low
TCGA-G3-AAV5-01A	cluster2	gene.clusterA	11.63	0	0.060342	high
TCGA-G3-AAV6-01A	cluster2	gene.clusterB	2.14	1	0.0759858	high
TCGA-G3-AAV7-01A	cluster2	gene.clusterB	11.86	0	0.0824446	high
TCGA-GJ-A3OU-01A	cluster2	gene.clusterA	28.88	0	0.0487977	low
TCGA-GJ-A6C0-01A	cluster1	gene.clusterA	1.02	1	0.0426205	low
TCGA-GJ-A9DB-01A	cluster2	gene.clusterA	2.2	1	0.00905415	low
TCGA-HP-A5MZ-01A	cluster1	gene.clusterA	2.99	1	0.0345466	low
TCGA-HP-A5N0-01A	cluster1	gene.clusterA	37.68	1	-0.0143334	low
TCGA-K7-A5RF-01A	cluster1	gene.clusterA	20.73	0	-0.000441141	low
TCGA-K7-A5RG-01A	cluster2	gene.clusterA	17.05	0	0.0314494	low
TCGA-K7-A6G5-01A	cluster1	gene.clusterA	16.82	0	0.0167125	low
TCGA-K7-AAU7-01A	cluster2	gene.clusterB	11.79	0	0.0744163	high
TCGA-KR-A7K0-01A	cluster1	gene.clusterA	2.14	1	0.0458151	low
TCGA-KR-A7K2-01A	cluster1	gene.clusterA	27.23	0	0.0209593	low
TCGA-KR-A7K7-01A	cluster2	gene.clusterB	31.24	0	0.0860347	high
TCGA-KR-A7K8-01A	cluster1	gene.clusterA	29.76	0	0.00660213	low
TCGA-LG-A6GG-01A	cluster1	gene.clusterA	12.71	0	0.0245849	low
TCGA-LG-A9QC-01A	cluster2	gene.clusterA	13.96	0	0.035168	low
TCGA-LG-A9QD-01A	cluster1	gene.clusterA	12.02	0	0.0126418	low
TCGA-MI-A75C-01A	cluster2	gene.clusterA	9.56	0	0.0557059	low
TCGA-MI-A75E-01A	cluster1	gene.clusterA	16.66	0	0.0204985	low
TCGA-MI-A75G-01A	cluster1	gene.clusterA	22.93	0	-0.00492523	low
TCGA-MI-A75H-01A	cluster1	gene.clusterA	24.54	0	0.0374849	low
TCGA-MI-A75I-01A	cluster2	gene.clusterA	20.7	0	0.0269302	low
TCGA-MR-A520-01A	cluster1	gene.clusterA	7.52	0	-0.00385189	low
TCGA-MR-A8JO-01A	cluster1	gene.clusterA	10.84	0	0.0596853	high
TCGA-NI-A4U2-01A	cluster1	gene.clusterA	58.84	1	-0.00827375	low
TCGA-NI-A8LF-01A	cluster1	gene.clusterA	26.25	0	0.0161666	low
TCGA-O8-A75V-01A	cluster1	gene.clusterA	17.67	0	0.0478535	low
TCGA-PD-A5DF-01A	cluster1	gene.clusterA	20.99	1	0.0248927	low
TCGA-QA-A7B7-01A	cluster2	gene.clusterA	3.09	0	0.0126537	low
TCGA-RC-A6M3-01A	cluster2	gene.clusterB	0	0	0.0676363	high
TCGA-RC-A6M4-01A	cluster1	gene.clusterA	0.72	0	0.0221105	low
TCGA-RC-A6M5-01A	cluster1	gene.clusterA	0.49	0	0.0362737	low
TCGA-RC-A6M6-01A	cluster2	gene.clusterB	0.3	0	0.0881208	high
TCGA-RC-A7S9-01A	cluster1	gene.clusterA	21.02	0	0.0508735	low
TCGA-RC-A7SB-01A	cluster1	gene.clusterA	19.32	0	-0.00366317	low
TCGA-RC-A7SF-01A	cluster1	gene.clusterA	19.02	0	0.00692453	low
TCGA-RC-A7SH-01A	cluster2	gene.clusterB	15.37	0	0.0595285	high
TCGA-RC-A7SK-01A	cluster1	gene.clusterB	15.51	0	0.012417	low
TCGA-RG-A7D4-01A	cluster2	gene.clusterB	36.07	0	0.0823487	high
TCGA-T1-A6J8-01A	cluster1	gene.clusterA	0.76	0	0.0185134	low
TCGA-UB-A7MA-01A	cluster2	gene.clusterB	27.86	0	0.0805671	high
TCGA-UB-A7MB-01A	cluster2	gene.clusterA	19.74	0	0.0123295	low
TCGA-UB-A7MC-01A	cluster2	gene.clusterA	16.43	0	0.0382551	low
TCGA-UB-A7MD-01A	cluster2	gene.clusterA	1.71	1	0.0502082	low
TCGA-UB-A7ME-01A	cluster2	gene.clusterA	15.97	0	0.0463235	low
TCGA-UB-A7MF-01A	cluster1	gene.clusterA	7.03	1	0.0666553	high
TCGA-UB-AA0U-01A	cluster2	gene.clusterA	10.74	0	0.0272985	low
TCGA-UB-AA0V-01A	cluster1	gene.clusterA	10.32	0	0.0037934	low
TCGA-WJ-A86L-01A	cluster1	gene.clusterA	11.33	0	0.00753408	low
TCGA-WQ-A9G7-01A	cluster2	gene.clusterB	0.99	0	0.0668941	high
TCGA-WQ-AB4B-01A	cluster1	gene.clusterA	12.98	0	0.0248842	low
TCGA-WX-AA44-01A	cluster2	gene.clusterB	20.2	0	0.0501593	low
TCGA-WX-AA46-01A	cluster1	gene.clusterA	24.84	0	-0.0066373	low
TCGA-WX-AA47-01A	cluster1	gene.clusterA	18.27	1	0.0544621	low
TCGA-XR-A8TC-01A	cluster1	gene.clusterA	43.99	0	0.0303478	low
TCGA-XR-A8TD-01A	cluster1	gene.clusterA	33.84	0	0.0157388	low
TCGA-XR-A8TE-01A	cluster1	gene.clusterA	30.39	0	0.0356009	low
TCGA-XR-A8TF-01A	cluster2	gene.clusterA	22.77	1	0.0141004	low
TCGA-XR-A8TG-01A	cluster1	gene.clusterA	29.5	0	0.021359	low
TCGA-YA-A8S7-01A	cluster2	gene.clusterB	13.53	1	0.0807914	high
TCGA-ZP-A9CV-01A	cluster1	gene.clusterA	35.74	1	0.0310319	low
TCGA-ZP-A9CY-01A	cluster1	gene.clusterA	25.69	0	0.00456166	low
TCGA-ZP-A9CZ-01A	cluster2	gene.clusterA	23.19	0	0.0410299	low
TCGA-ZP-A9D0-01A	cluster1	gene.clusterA	35.84	0	0.0118351	low
TCGA-ZP-A9D1-01A	cluster1	gene.clusterA	0.69	0	0.0373716	low
TCGA-ZP-A9D2-01A	cluster2	gene.clusterB	25.13	1	0.0743611	high
TCGA-ZP-A9D4-01A	cluster1	gene.clusterA	12.98	0	0.0119111	low
TCGA-ZS-A9CD-01A	cluster1	gene.clusterA	45.53	1	0.0321405	low
TCGA-ZS-A9CE-01A	cluster1	gene.clusterA	40.77	0	-0.00852814	low
TCGA-ZS-A9CF-01A	cluster1	gene.clusterA	79.24	0	0.00862978	low
TCGA-ZS-A9CG-01A	cluster1	gene.clusterA	11.2	0	0.0235378	low

## Sheet: Supplementary Table  10
Table S10. Association of subtype with three computational methods of classification in TCGA LIHC cohorts
sample	cluster	cluster_DEG	time	status	RM_Score	RM_ScoreGroup	Subtype_mRNA	Subtype_DNAmeth	Subtype_protein	Subtype_miRNA	Subtype_CNA	Subtype_Integrative	Subtype_other	Subtype_Selected
TCGA-BC-A10R-01A	cluster1	gene.clusterA	10.12	1	0.0412849	low	1	1	2	5	2	iCluster:1	Paradigm:C1	LIHC.iCluster:1
TCGA-BC-A10S-01A	cluster1	gene.clusterA	46.75	1	0.012923	low	3	4	1	3	1	iCluster:2	Paradigm:C1	LIHC.iCluster:2
TCGA-BC-A10T-01A	cluster1	gene.clusterA	27.5	1	-0.0011445	low	4	2	2	5	2	iCluster:3	Paradigm:C1	LIHC.iCluster:3
TCGA-BC-A10U-01A	cluster2	gene.clusterA	27.5	1	0.0333409	low	5	2	1	3	1	iCluster:3	Paradigm:C1	LIHC.iCluster:3
TCGA-BC-A10W-01A	cluster2	gene.clusterB	2.99	1	0.0719916	high	1	1	2	3	3	iCluster:1	Paradigm:C3	LIHC.iCluster:1
TCGA-BC-A10X-01A	cluster1	gene.clusterA	25.3	1	0.00560548	low	3	2	2	5	4	iCluster:1	Paradigm:C1	LIHC.iCluster:1
TCGA-BC-A10Y-01A	cluster1	gene.clusterA	23.36	1	0.00832195	low	4	2	2	1	2	iCluster:3	Paradigm:C2	LIHC.iCluster:3
TCGA-BC-A10Z-01A	cluster1	gene.clusterA	1.12	1	-0.00248613	low	4	2	2	1	2	iCluster:3	Paradigm:C2	LIHC.iCluster:3
TCGA-BC-A110-01A	cluster1	gene.clusterA	69.51	1	0.00279586	low	3	2	1	5	4	iCluster:1	Paradigm:C4	LIHC.iCluster:1
TCGA-BC-A112-01A	cluster2	gene.clusterB	5.03	1	0.0688908	high	1	3	NA	5	2	iCluster:1	Paradigm:C3	LIHC.iCluster:1
TCGA-BC-A216-01A	cluster1	gene.clusterA	44.38	0	0.0367606	low	1	2	1	1	2	iCluster:3	Paradigm:C2	LIHC.iCluster:3
TCGA-BC-A217-01A	cluster2	gene.clusterA	45.89	1	0.0351845	low	4	2	2	1	2	iCluster:3	Paradigm:C2	LIHC.iCluster:3
TCGA-BC-A3KF-01A	cluster2	gene.clusterA	0.26	0	0.00716788	low	4	2	2	2	3	iCluster:3	Paradigm:C2	LIHC.iCluster:3
TCGA-BC-A3KG-01A	cluster2	gene.clusterA	22.34	0	0.0513319	low	4	2	1	1	2	iCluster:3	Paradigm:C2	LIHC.iCluster:3
TCGA-BC-A5W4-01A	cluster1	gene.clusterA	17.97	1	0.00380068	low	4	4	2	4	2	iCluster:3	Paradigm:C4	LIHC.iCluster:3
TCGA-BC-A69H-01A	cluster2	gene.clusterB	14.59	0	0.0967866	high	1	2	1	3	3	iCluster:1	Paradigm:C2	LIHC.iCluster:1
TCGA-BC-A69I-01A	cluster1	gene.clusterA	12.71	0	0.0161829	low	5	4	2	1	2	iCluster:2	Paradigm:C4	LIHC.iCluster:2
TCGA-BD-A2L6-01A	cluster1	gene.clusterA	44.78	0	-0.000899406	low	4	2	1	1	2	iCluster:3	Paradigm:C2	LIHC.iCluster:3
TCGA-BD-A3EP-01A	cluster2	gene.clusterA	13.44	0	0.0478192	low	3	2	2	5	3	iCluster:2	Paradigm:C1	LIHC.iCluster:2
TCGA-BW-A5NO-01A	cluster2	gene.clusterA	0.66	0	0.00615088	low	4	2	1	3	2	iCluster:3	Paradigm:C4	LIHC.iCluster:3
TCGA-BW-A5NP-01A	cluster2	gene.clusterB	0	0	0.0791027	high	1	3	1	4	2	iCluster:1	Paradigm:C2	LIHC.iCluster:1
TCGA-BW-A5NQ-01A	cluster2	gene.clusterB	0	0	0.0764748	high	5	2	1	4	3	iCluster:3	Paradigm:C2	LIHC.iCluster:3
TCGA-CC-5258-01A	cluster2	gene.clusterB	4.24	1	0.0774714	high	1	1	1	4	3	iCluster:1	Paradigm:C3	LIHC.iCluster:1
TCGA-CC-5259-01A	cluster1	gene.clusterA	8.21	0	0.0581648	low	2	4	NA	3	NA	NA	NA	LIHC.NA
TCGA-CC-5260-01A	cluster2	gene.clusterB	2.86	1	0.0779477	high	1	3	1	5	2	iCluster:1	Paradigm:C3	LIHC.iCluster:1
TCGA-CC-5261-01A	cluster2	gene.clusterB	3.19	1	0.0705189	high	1	3	1	5	2	iCluster:1	Paradigm:C3	LIHC.iCluster:1
TCGA-CC-5262-01A	cluster2	gene.clusterA	3.38	1	0.060845	high	3	2	1	5	1	iCluster:2	Paradigm:C3	LIHC.iCluster:2
TCGA-CC-5263-01A	cluster2	gene.clusterB	4.24	1	0.0851926	high	1	2	1	4	2	iCluster:3	Paradigm:C3	LIHC.iCluster:3
TCGA-CC-5264-01A	cluster2	gene.clusterB	3.35	1	0.0753498	high	1	2	1	4	3	iCluster:3	Paradigm:C3	LIHC.iCluster:3
TCGA-CC-A123-01A	cluster1	gene.clusterB	7.19	0	0.0809119	high	NA	1	2	3	NA	NA	NA	LIHC.NA
TCGA-CC-A1HT-01A	cluster2	gene.clusterB	3.32	1	0.0903261	high	1	2	1	5	3	iCluster:1	Paradigm:C3	LIHC.iCluster:1
TCGA-CC-A3M9-01A	cluster2	gene.clusterB	9.86	1	0.0620543	high	1	1	1	5	1	iCluster:1	Paradigm:C3	LIHC.iCluster:1
TCGA-CC-A3MA-01A	cluster2	gene.clusterB	9.95	1	0.0666773	high	1	3	1	4	3	iCluster:1	Paradigm:C3	LIHC.iCluster:1
TCGA-CC-A3MB-01A	cluster2	gene.clusterA	10.35	1	0.040938	low	1	4	1	2	3	iCluster:2	Paradigm:C3	LIHC.iCluster:2
TCGA-CC-A3MC-01A	cluster1	gene.clusterA	11.93	0	0.0669484	high	3	1	2	3	3	iCluster:1	Paradigm:C2	LIHC.iCluster:1
TCGA-CC-A5UC-01A	cluster2	gene.clusterB	11.4	1	0.0721663	high	1	1	1	4	1	iCluster:1	Paradigm:C2	LIHC.iCluster:1
TCGA-CC-A5UD-01A	cluster2	gene.clusterB	9.99	1	0.0708286	high	5	1	1	3	2	iCluster:2	Paradigm:C2	LIHC.iCluster:2
TCGA-CC-A5UE-01A	cluster2	gene.clusterB	8.94	1	0.0708741	high	2	2	2	3	3	iCluster:3	Paradigm:C2	LIHC.iCluster:3
TCGA-CC-A7IF-01A	cluster1	gene.clusterA	21.32	1	-0.000322267	low	4	1	1	3	3	iCluster:1	Paradigm:C4	LIHC.iCluster:1
TCGA-CC-A7IG-01A	cluster2	gene.clusterB	9.82	1	0.0942805	high	1	3	1	3	3	iCluster:1	Paradigm:C2	LIHC.iCluster:1
TCGA-CC-A7IH-01A	cluster1	gene.clusterA	11.99	0	0.00980755	low	5	4	1	2	1	iCluster:3	Paradigm:C1	LIHC.iCluster:3
TCGA-CC-A7II-01A	cluster2	gene.clusterB	13.11	0	0.0722011	high	1	2	1	4	3	iCluster:1	Paradigm:C3	LIHC.iCluster:1
TCGA-CC-A7IJ-01A	cluster2	gene.clusterB	12.55	0	0.0662347	high	1	3	1	5	2	iCluster:1	Paradigm:C3	LIHC.iCluster:1
TCGA-CC-A7IK-01A	cluster2	gene.clusterA	8.61	1	0.0590808	high	5	2	2	1	3	iCluster:3	Paradigm:C2	LIHC.iCluster:3
TCGA-CC-A7IL-01A	cluster1	gene.clusterA	9.13	1	0.0164768	low	4	2	2	1	2	iCluster:3	Paradigm:C2	LIHC.iCluster:3
TCGA-DD-A113-01A	cluster1	gene.clusterA	79.66	0	0.0485033	low	1	3	NA	1	2	iCluster:1	Paradigm:C3	LIHC.iCluster:1
TCGA-DD-A114-01A	cluster2	gene.clusterB	37.75	1	0.0714323	high	1	1	1	5	2	iCluster:1	Paradigm:C3	LIHC.iCluster:1
TCGA-DD-A115-01A	cluster1	gene.clusterA	83.51	1	0.00716775	low	4	2	1	5	2	iCluster:3	Paradigm:C4	LIHC.iCluster:3
TCGA-DD-A116-01A	cluster2	gene.clusterA	53.29	1	0.0260854	low	5	1	1	5	3	iCluster:1	Paradigm:C4	LIHC.iCluster:1
TCGA-DD-A118-01A	cluster1	gene.clusterA	112.91	0	0.0433429	low	1	3	1	4	2	iCluster:1	Paradigm:C3	LIHC.iCluster:1
TCGA-DD-A119-01A	cluster1	gene.clusterA	7.33	1	0.0502465	low	3	1	2	5	1	iCluster:1	Paradigm:C4	LIHC.iCluster:1
TCGA-DD-A11A-01A	cluster1	gene.clusterA	2.6	0	0.0181344	low	4	3	2	1	3	iCluster:2	Paradigm:C2	LIHC.iCluster:2
TCGA-DD-A11B-01A	cluster1	gene.clusterA	0.46	1	0.012098	low	4	4	1	2	2	iCluster:2	Paradigm:C1	LIHC.iCluster:2
TCGA-DD-A11C-01A	cluster1	gene.clusterA	21.75	0	0.00775687	low	4	4	2	1	2	iCluster:3	Paradigm:C3	LIHC.iCluster:3
TCGA-DD-A11D-01A	cluster1	gene.clusterA	51.25	1	0.000467946	low	4	2	1	5	2	iCluster:3	Paradigm:C4	LIHC.iCluster:3
TCGA-DD-A1EA-01A	cluster2	gene.clusterA	79.34	0	0.0400907	low	5	4	NA	1	4	iCluster:3	Paradigm:C1	LIHC.iCluster:3
TCGA-DD-A1EB-01A	cluster1	gene.clusterA	66.26	0	-0.0135269	low	4	4	2	2	2	iCluster:2	Paradigm:C4	LIHC.iCluster:2
TCGA-DD-A1EC-01A	cluster2	gene.clusterB	19.78	0	0.0454037	low	1	4	1	3	1	iCluster:1	Paradigm:C3	LIHC.iCluster:1
TCGA-DD-A1ED-01A	cluster1	gene.clusterA	75.59	0	0.0140308	low	5	2	2	5	4	iCluster:1	Paradigm:C1	LIHC.iCluster:1
TCGA-DD-A1EE-01A	cluster2	gene.clusterA	11.47	1	0.0501866	low	5	4	2	1	1	iCluster:3	Paradigm:C1	LIHC.iCluster:3
TCGA-DD-A1EF-01A	cluster2	gene.clusterB	12.94	1	0.0676348	high	1	3	1	1	1	iCluster:1	Paradigm:C1	LIHC.iCluster:1
TCGA-DD-A1EG-01A	cluster2	gene.clusterA	45.07	1	0.0663234	high	3	2	NA	5	3	iCluster:3	Paradigm:C3	LIHC.iCluster:3
TCGA-DD-A1EH-01A	cluster2	gene.clusterB	49.11	0	0.0570054	low	1	3	1	4	2	iCluster:1	Paradigm:C3	LIHC.iCluster:1
TCGA-DD-A1EI-01A	cluster2	gene.clusterA	6.01	0	0.0447046	low	1	1	NA	5	3	iCluster:1	Paradigm:C3	LIHC.iCluster:1
TCGA-DD-A1EJ-01A	cluster2	gene.clusterB	33.02	1	0.0765761	high	1	2	1	1	2	iCluster:3	Paradigm:C3	LIHC.iCluster:3
TCGA-DD-A1EK-01A	cluster1	gene.clusterA	18.33	1	0.0214123	low	4	2	NA	2	1	iCluster:3	Paradigm:C4	LIHC.iCluster:3
TCGA-DD-A1EL-01A	cluster2	gene.clusterB	13.63	1	0.0747997	high	5	2	1	1	3	iCluster:3	Paradigm:C3	LIHC.iCluster:3
TCGA-DD-A39V-01A	cluster2	gene.clusterA	21.12	1	0.0647172	high	5	4	2	1	1	iCluster:3	Paradigm:C4	LIHC.iCluster:3
TCGA-DD-A39W-01A	cluster1	gene.clusterA	27.17	1	0.0331721	low	5	4	2	1	4	iCluster:2	Paradigm:C4	LIHC.iCluster:2
TCGA-DD-A39X-01A	cluster1	gene.clusterA	55.65	1	0.0601554	high	3	3	2	2	3	iCluster:1	Paradigm:C1	LIHC.iCluster:1
TCGA-DD-A39Y-01A	cluster2	gene.clusterB	5.62	1	0.0851589	high	1	1	1	3	3	iCluster:3	Paradigm:C2	LIHC.iCluster:3
TCGA-DD-A39Z-01A	cluster1	gene.clusterA	19.74	1	0.0449577	low	2	4	2	2	1	iCluster:2	Paradigm:C4	LIHC.iCluster:2
TCGA-DD-A3A1-01A	cluster1	gene.clusterA	7.65	1	0.0349086	low	4	2	1	2	1	iCluster:3	Paradigm:C4	LIHC.iCluster:3
TCGA-DD-A3A2-01A	cluster1	gene.clusterA	70.01	1	-0.0125415	low	4	4	2	2	4	iCluster:2	Paradigm:C4	LIHC.iCluster:2
TCGA-DD-A3A3-01A	cluster1	gene.clusterA	17.58	1	0.0687374	high	2	1	1	3	1	iCluster:1	Paradigm:C4	LIHC.iCluster:1
TCGA-DD-A3A4-01A	cluster1	gene.clusterA	20.11	1	0.0261574	low	3	4	2	3	2	iCluster:2	Paradigm:C4	LIHC.iCluster:2
TCGA-DD-A3A5-01A	cluster1	gene.clusterA	102.66	1	-0.0106575	low	4	2	2	2	2	iCluster:3	Paradigm:C4	LIHC.iCluster:3
TCGA-DD-A3A7-01A	cluster1	gene.clusterA	13.76	1	0.072606	high	3	3	2	3	3	iCluster:2	Paradigm:C4	LIHC.iCluster:2
TCGA-DD-A3A8-01A	cluster1	gene.clusterA	0.36	1	0.0193178	low	5	4	2	2	1	iCluster:2	Paradigm:C4	LIHC.iCluster:2
TCGA-DD-A3A9-01A	cluster1	gene.clusterA	30.58	1	0.0432165	low	1	3	1	3	2	iCluster:1	Paradigm:C1	LIHC.iCluster:1
TCGA-DD-A4NA-01A	cluster2	gene.clusterB	33.11	0	0.0787221	high	1	3	1	4	2	iCluster:1	Paradigm:C3	LIHC.iCluster:1
TCGA-DD-A4NB-01A	cluster1	gene.clusterA	32.49	0	0.0404799	low	3	2	1	3	2	iCluster:1	Paradigm:C1	LIHC.iCluster:1
TCGA-DD-A4ND-01A	cluster1	gene.clusterA	90.21	0	0.0428081	low	1	2	2	5	1	iCluster:2	Paradigm:C3	LIHC.iCluster:2
TCGA-DD-A4NE-01A	cluster1	gene.clusterA	21.68	1	0.00951501	low	4	3	1	1	NA	NA	NA	LIHC.NA
TCGA-DD-A4NF-01A	cluster1	gene.clusterA	30.95	0	0.0347414	low	5	4	2	1	1	iCluster:2	Paradigm:C1	LIHC.iCluster:2
TCGA-DD-A4NG-01A	cluster1	gene.clusterA	26.35	1	0.0407763	low	5	4	2	3	NA	NA	NA	LIHC.NA
TCGA-DD-A4NH-01A	cluster2	gene.clusterB	30.12	0	0.088674	high	1	3	1	3	2	iCluster:1	Paradigm:C3	LIHC.iCluster:1
TCGA-DD-A4NI-01A	cluster1	gene.clusterA	26.81	0	-0.00286759	low	4	4	2	2	3	iCluster:2	Paradigm:C1	LIHC.iCluster:2
TCGA-DD-A4NJ-01A	cluster2	gene.clusterA	30.49	0	0.0279788	low	4	2	1	#N/A	3	NA	Paradigm:C2	LIHC.NA
TCGA-DD-A4NK-01A	cluster1	gene.clusterA	39.75	1	-0.0175642	low	4	4	2	#N/A	1	NA	Paradigm:C4	LIHC.NA
TCGA-DD-A4NL-01A	cluster1	gene.clusterA	56.21	0	0.00216372	low	5	2	NA	2	4	iCluster:1	Paradigm:C4	LIHC.iCluster:1
TCGA-DD-A4NN-01A	cluster2	gene.clusterB	29.53	1	0.0555257	low	1	3	1	4	1	iCluster:1	Paradigm:C2	LIHC.iCluster:1
TCGA-DD-A4NO-01A	cluster1	gene.clusterA	73.75	0	0.0277736	low	3	4	2	2	3	iCluster:2	Paradigm:C1	LIHC.iCluster:2
TCGA-DD-A4NP-01A	cluster1	gene.clusterA	108.67	0	0.0182962	low	5	2	2	2	2	iCluster:2	Paradigm:C4	LIHC.iCluster:2
TCGA-DD-A4NQ-01A	cluster2	gene.clusterA	12.25	1	0.0742934	high	1	2	1	3	2	iCluster:3	Paradigm:C2	LIHC.iCluster:3
TCGA-DD-A4NR-01A	cluster2	gene.clusterA	0.3	1	0.0826394	high	1	2	1	3	1	iCluster:1	Paradigm:C3	LIHC.iCluster:1
TCGA-DD-A4NS-01A	cluster2	gene.clusterA	80.68	1	0.0276172	low	3	2	2	5	1	iCluster:1	Paradigm:C1	LIHC.iCluster:1
TCGA-DD-A4NV-01A	cluster1	gene.clusterA	78.78	0	-0.015423	low	4	4	NA	2	2	iCluster:2	Paradigm:C1	LIHC.iCluster:2
TCGA-DD-A73A-01A	cluster1	gene.clusterA	23.92	0	0.0189642	low	4	4	NA	2	1	iCluster:3	Paradigm:C4	LIHC.iCluster:3
TCGA-DD-A73B-01A	cluster1	gene.clusterA	9.3	1	0.000139208	low	4	1	2	2	2	iCluster:2	Paradigm:C2	LIHC.iCluster:2
TCGA-DD-A73C-01A	cluster1	gene.clusterA	23.03	0	-0.00533279	low	4	2	2	2	4	iCluster:2	Paradigm:C1	LIHC.iCluster:2
TCGA-DD-A73D-01A	cluster2	gene.clusterA	22.77	0	0.0279667	low	5	4	2	1	1	iCluster:3	Paradigm:C4	LIHC.iCluster:3
TCGA-DD-A73E-01A	cluster2	gene.clusterA	1.45	0	0.0238735	low	5	4	2	1	2	iCluster:3	Paradigm:C1	LIHC.iCluster:3
TCGA-DD-A73F-01A	cluster1	gene.clusterA	35.64	0	0.0137362	low	4	2	1	2	2	iCluster:3	Paradigm:C1	LIHC.iCluster:3
TCGA-DD-A73G-01A	cluster1	gene.clusterA	114.26	0	0.0560554	low	1	3	1	2	3	iCluster:1	Paradigm:C4	LIHC.iCluster:1
TCGA-ED-A459-01A	cluster2	gene.clusterA	29.89	0	0.0421486	low	1	4	1	3	3	iCluster:2	Paradigm:C2	LIHC.iCluster:2
TCGA-ED-A4XI-01A	cluster1	gene.clusterA	26.91	0	0.0192915	low	3	1	2	5	1	iCluster:1	Paradigm:C1	LIHC.iCluster:1
TCGA-ED-A5KG-01A	cluster2	gene.clusterB	28.06	0	0.0865937	high	1	1	1	3	4	iCluster:1	Paradigm:C3	LIHC.iCluster:1
TCGA-ED-A627-01A	cluster1	gene.clusterA	13.9	0	0.019332	low	3	2	1	5	4	iCluster:1	Paradigm:C1	LIHC.iCluster:1
TCGA-ED-A66X-01A	cluster2	gene.clusterB	13.34	0	0.0771899	high	1	1	1	3	1	iCluster:1	Paradigm:C3	LIHC.iCluster:1
TCGA-ED-A66Y-01A	cluster2	gene.clusterB	9.72	1	0.057147	low	1	3	2	4	3	iCluster:1	Paradigm:C3	LIHC.iCluster:1
TCGA-ED-A7PX-01A	cluster2	gene.clusterB	0.2	0	0.0774646	high	1	1	1	3	2	iCluster:1	Paradigm:C3	LIHC.iCluster:1
TCGA-ED-A7PY-01A	cluster1	gene.clusterA	12.81	0	0.0245981	low	1	3	1	1	2	iCluster:1	Paradigm:C4	LIHC.iCluster:1
TCGA-ED-A7PZ-01A	cluster2	gene.clusterA	0.2	0	0.0735728	high	5	2	1	1	3	iCluster:3	Paradigm:C2	LIHC.iCluster:3
TCGA-ED-A7XO-01A	cluster1	gene.clusterA	14.03	0	-0.00409618	low	NA	2	1	2	2	NA	NA	LIHC.NA
TCGA-ED-A7XP-01A	cluster2	gene.clusterA	13.14	0	0.0437075	low	5	1	2	3	3	iCluster:1	Paradigm:C2	LIHC.iCluster:1
TCGA-ED-A82E-01A	cluster2	gene.clusterB	13.4	0	0.068888	high	1	3	1	5	2	iCluster:1	Paradigm:C3	LIHC.iCluster:1
TCGA-EP-A12J-01A	cluster1	gene.clusterA	18.73	0	0.0101147	low	5	4	2	1	1	iCluster:2	Paradigm:C4	LIHC.iCluster:2
TCGA-EP-A26S-01A	cluster1	gene.clusterA	19.97	0	0.0175673	low	5	4	2	1	4	iCluster:3	Paradigm:C1	LIHC.iCluster:3
TCGA-EP-A2KA-01A	cluster1	gene.clusterB	20.6	1	0.0595049	high	1	4	2	3	3	iCluster:2	Paradigm:C2	LIHC.iCluster:2
TCGA-EP-A2KB-01A	cluster1	gene.clusterA	19.58	1	0.0441065	low	1	4	1	2	2	iCluster:2	Paradigm:C2	LIHC.iCluster:2
TCGA-EP-A2KC-01A	cluster2	gene.clusterA	0.62	1	0.0438827	low	5	4	2	3	1	iCluster:3	Paradigm:C2	LIHC.iCluster:3
TCGA-EP-A3JL-01A	cluster1	gene.clusterA	9.95	0	0.0539434	low	3	2	1	5	1	iCluster:2	Paradigm:C2	LIHC.iCluster:2
TCGA-EP-A3RK-01A	cluster2	gene.clusterA	11.93	0	0.0644114	high	5	4	2	3	1	iCluster:2	Paradigm:C3	LIHC.iCluster:2
TCGA-ES-A2HS-01A	cluster1	gene.clusterA	22.6	1	0.00317928	low	3	4	1	2	1	iCluster:2	Paradigm:C4	LIHC.iCluster:2
TCGA-ES-A2HT-01A	cluster1	gene.clusterA	14.39	1	0.0308953	low	3	2	2	2	1	iCluster:1	Paradigm:C4	LIHC.iCluster:1
TCGA-FV-A23B-01A	cluster1	gene.clusterB	60.84	1	0.0632521	high	1	4	2	1	2	iCluster:2	Paradigm:C3	LIHC.iCluster:2
TCGA-FV-A2QQ-01A	cluster2	gene.clusterA	23.95	0	0.0348501	low	3	4	1	2	1	iCluster:2	Paradigm:C1	LIHC.iCluster:2
TCGA-FV-A2QR-01A	cluster1	gene.clusterA	19.09	1	0.0148573	low	4	2	1	2	2	iCluster:3	Paradigm:C1	LIHC.iCluster:3
TCGA-FV-A3I1-01A	cluster2	gene.clusterA	8.11	1	0.047826	low	3	2	NA	3	2	iCluster:3	Paradigm:C3	LIHC.iCluster:3
TCGA-FV-A3R2-01A	cluster2	gene.clusterA	6.37	1	0.0187181	low	4	4	2	#N/A	2	NA	Paradigm:C2	LIHC.NA
TCGA-FV-A3R3-01A	cluster1	gene.clusterA	12.02	1	0.0410684	low	1	1	2	#N/A	4	NA	Paradigm:C1	LIHC.NA
TCGA-FV-A495-01A	cluster1	gene.clusterA	0.03	0	0.0286245	low	3	2	NA	5	2	iCluster:2	Paradigm:C4	LIHC.iCluster:2
TCGA-FV-A496-01A	cluster1	gene.clusterA	0.33	0	0.0164751	low	4	4	2	3	2	iCluster:2	Paradigm:C4	LIHC.iCluster:2
TCGA-FV-A4ZP-01A	cluster2	gene.clusterB	81.67	1	0.0891277	high	1	3	1	3	3	iCluster:1	Paradigm:C4	LIHC.iCluster:1
TCGA-FV-A4ZQ-01A	cluster2	gene.clusterB	0.39	0	0.0679304	high	5	1	2	1	1	iCluster:2	Paradigm:C3	LIHC.iCluster:2
TCGA-G3-A25S-01A	cluster2	gene.clusterA	13.67	1	0.0562608	low	4	2	2	3	2	iCluster:3	Paradigm:C2	LIHC.iCluster:3
TCGA-G3-A25T-01A	cluster2	gene.clusterB	51.02	0	0.0763428	high	1	3	NA	5	2	iCluster:1	Paradigm:C3	LIHC.iCluster:1
TCGA-G3-A25U-01A	cluster1	gene.clusterA	53.75	0	-0.0135277	low	4	4	1	1	2	iCluster:3	Paradigm:C1	LIHC.iCluster:3
TCGA-G3-A25V-01A	cluster1	gene.clusterA	28.25	0	0.0262695	low	3	2	2	5	1	iCluster:2	Paradigm:C1	LIHC.iCluster:2
TCGA-G3-A25X-01A	cluster2	gene.clusterB	58.44	0	0.0876935	high	1	3	1	5	2	iCluster:1	Paradigm:C3	LIHC.iCluster:1
TCGA-G3-A25Y-01A	cluster2	gene.clusterB	14.85	1	0.0621822	high	1	3	2	5	2	iCluster:1	Paradigm:C3	LIHC.iCluster:1
TCGA-G3-A25Z-01A	cluster1	gene.clusterA	21.52	0	0.0129851	low	3	4	2	3	1	iCluster:3	Paradigm:C1	LIHC.iCluster:3
TCGA-G3-A3CH-01A	cluster1	gene.clusterA	25.62	0	-0.000906892	low	4	1	2	5	1	iCluster:1	Paradigm:C1	LIHC.iCluster:1
TCGA-G3-A3CI-01A	cluster1	gene.clusterA	5.91	0	0.00567732	low	4	2	2	2	4	iCluster:1	Paradigm:C4	LIHC.iCluster:1
TCGA-G3-A3CJ-01A	cluster1	gene.clusterA	19.51	0	0.02974	low	5	4	NA	2	1	iCluster:2	Paradigm:C4	LIHC.iCluster:2
TCGA-G3-A3CK-01A	cluster1	gene.clusterA	19.22	0	0.0440387	low	5	4	2	2	4	iCluster:2	Paradigm:C1	LIHC.iCluster:2
TCGA-G3-A5SI-01A	cluster1	gene.clusterA	25.23	1	0.0112026	low	4	3	NA	4	3	iCluster:2	Paradigm:C4	LIHC.iCluster:2
TCGA-G3-A5SJ-01A	cluster2	gene.clusterB	22.93	0	0.0664431	high	1	2	1	3	1	iCluster:3	Paradigm:C3	LIHC.iCluster:3
TCGA-G3-A5SK-01A	cluster1	gene.clusterA	24.44	0	-0.00499718	low	4	4	2	2	NA	NA	NA	LIHC.NA
TCGA-G3-A5SL-01A	cluster1	gene.clusterA	20.4	0	0.0192072	low	5	4	2	2	1	iCluster:2	Paradigm:C1	LIHC.iCluster:2
TCGA-G3-A5SM-01A	cluster1	gene.clusterA	17.08	0	0.0239343	low	3	4	2	3	2	iCluster:2	Paradigm:C3	LIHC.iCluster:2
TCGA-G3-A6UC-01A	cluster1	gene.clusterA	22.04	0	-0.00301672	low	5	2	NA	2	2	iCluster:3	Paradigm:C4	LIHC.iCluster:3
TCGA-G3-A7M5-01A	cluster1	gene.clusterA	14.68	0	-0.0108788	low	4	2	2	1	2	iCluster:3	Paradigm:C4	LIHC.iCluster:3
TCGA-G3-A7M6-01A	cluster2	gene.clusterB	20.76	0	0.0746719	high	1	2	1	5	3	iCluster:3	Paradigm:C3	LIHC.iCluster:3
TCGA-G3-A7M7-01A	cluster1	gene.clusterA	11.86	0	0.0365098	low	3	4	2	2	1	iCluster:2	Paradigm:C4	LIHC.iCluster:2
TCGA-G3-A7M8-01A	cluster1	gene.clusterA	14.13	0	-0.00285459	low	4	2	2	2	4	iCluster:2	Paradigm:C4	LIHC.iCluster:2
TCGA-G3-A7M9-01A	cluster2	gene.clusterB	1.84	1	0.0946584	high	1	2	1	3	2	iCluster:1	Paradigm:C3	LIHC.iCluster:1
TCGA-HP-A5MZ-01A	cluster1	gene.clusterA	2.99	1	0.0345466	low	3	4	1	5	1	iCluster:1	Paradigm:C1	LIHC.iCluster:1
TCGA-HP-A5N0-01A	cluster1	gene.clusterA	37.68	1	-0.0143334	low	4	2	2	2	2	iCluster:2	Paradigm:C1	LIHC.iCluster:2
TCGA-K7-A5RF-01A	cluster1	gene.clusterA	20.73	0	-0.000441141	low	3	2	2	2	4	iCluster:2	Paradigm:C4	LIHC.iCluster:2
TCGA-K7-A5RG-01A	cluster2	gene.clusterA	17.05	0	0.0314494	low	1	1	2	3	2	iCluster:2	Paradigm:C3	LIHC.iCluster:2
TCGA-K7-A6G5-01A	cluster1	gene.clusterA	16.82	0	0.0167125	low	3	2	NA	3	1	iCluster:2	Paradigm:C4	LIHC.iCluster:2
TCGA-KR-A7K0-01A	cluster1	gene.clusterA	2.14	1	0.0458151	low	5	4	NA	5	4	iCluster:2	Paradigm:C1	LIHC.iCluster:2
TCGA-KR-A7K7-01A	cluster2	gene.clusterB	31.24	0	0.0860347	high	5	2	1	3	3	iCluster:3	Paradigm:C2	LIHC.iCluster:3
TCGA-KR-A7K8-01A	cluster1	gene.clusterA	29.76	0	0.00660213	low	4	2	NA	5	3	iCluster:2	Paradigm:C1	LIHC.iCluster:2
TCGA-LG-A6GG-01A	cluster1	gene.clusterA	12.71	0	0.0245849	low	4	2	2	1	2	iCluster:3	Paradigm:C2	LIHC.iCluster:3
TCGA-MI-A75C-01A	cluster2	gene.clusterA	9.56	0	0.0557059	low	2	4	NA	3	1	iCluster:2	Paradigm:C4	LIHC.iCluster:2
TCGA-MI-A75E-01A	cluster1	gene.clusterA	16.66	0	0.0204985	low	3	4	NA	3	1	iCluster:2	Paradigm:C1	LIHC.iCluster:2
TCGA-MI-A75G-01A	cluster1	gene.clusterA	22.93	0	-0.00492523	low	4	4	NA	2	2	iCluster:3	Paradigm:C4	LIHC.iCluster:3
TCGA-MI-A75H-01A	cluster1	gene.clusterA	24.54	0	0.0374849	low	5	4	NA	1	1	iCluster:3	Paradigm:C4	LIHC.iCluster:3
TCGA-MI-A75I-01A	cluster2	gene.clusterA	20.7	0	0.0269302	low	4	2	NA	2	1	iCluster:3	Paradigm:C2	LIHC.iCluster:3
TCGA-MR-A520-01A	cluster1	gene.clusterA	7.52	0	-0.00385189	low	4	2	2	2	4	iCluster:2	Paradigm:C4	LIHC.iCluster:2
TCGA-NI-A4U2-01A	cluster1	gene.clusterA	58.84	1	-0.00827375	low	4	2	2	2	2	iCluster:2	Paradigm:C1	LIHC.iCluster:2
TCGA-O8-A75V-01A	cluster1	gene.clusterA	17.67	0	0.0478535	low	3	4	2	3	1	iCluster:2	Paradigm:C1	LIHC.iCluster:2
TCGA-PD-A5DF-01A	cluster1	gene.clusterA	20.99	1	0.0248927	low	3	2	1	3	2	iCluster:3	Paradigm:C3	LIHC.iCluster:3
TCGA-QA-A7B7-01A	cluster2	gene.clusterA	3.09	0	0.0126537	low	4	4	NA	2	2	iCluster:3	Paradigm:C2	LIHC.iCluster:3
TCGA-RC-A6M3-01A	cluster2	gene.clusterB	0	0	0.0676363	high	1	1	NA	3	2	iCluster:1	Paradigm:C3	LIHC.iCluster:1
TCGA-RC-A6M4-01A	cluster1	gene.clusterA	0.72	0	0.0221105	low	5	4	NA	1	3	iCluster:3	Paradigm:C4	LIHC.iCluster:3
TCGA-RC-A6M5-01A	cluster1	gene.clusterA	0.49	0	0.0362737	low	3	2	NA	5	2	iCluster:1	Paradigm:C1	LIHC.iCluster:1
TCGA-RC-A6M6-01A	cluster2	gene.clusterB	0.3	0	0.0881208	high	1	2	1	3	2	iCluster:1	Paradigm:C3	LIHC.iCluster:1
TCGA-RC-A7S9-01A	cluster1	gene.clusterA	21.02	0	0.0508735	low	1	3	NA	4	2	iCluster:1	Paradigm:C2	LIHC.iCluster:1
TCGA-RC-A7SB-01A	cluster1	gene.clusterA	19.32	0	-0.00366317	low	4	2	NA	2	2	iCluster:3	Paradigm:C2	LIHC.iCluster:3
TCGA-RC-A7SF-01A	cluster1	gene.clusterA	19.02	0	0.00692453	low	4	4	NA	3	1	iCluster:3	Paradigm:C4	LIHC.iCluster:3
TCGA-RC-A7SK-01A	cluster1	gene.clusterB	15.51	0	0.012417	low	4	2	NA	2	3	iCluster:3	Paradigm:C1	LIHC.iCluster:3
TCGA-RG-A7D4-01A	cluster2	gene.clusterB	36.07	0	0.0823487	high	5	2	2	3	3	iCluster:3	Paradigm:C2	LIHC.iCluster:3
TCGA-UB-A7MB-01A	cluster2	gene.clusterA	19.74	0	0.0123295	low	4	2	1	1	2	iCluster:2	Paradigm:C2	LIHC.iCluster:2
TCGA-UB-A7MC-01A	cluster2	gene.clusterA	16.43	0	0.0382551	low	5	1	2	1	3	iCluster:3	Paradigm:C2	LIHC.iCluster:3
TCGA-UB-A7MD-01A	cluster2	gene.clusterA	1.71	1	0.0502082	low	5	2	2	3	1	iCluster:3	Paradigm:C3	LIHC.iCluster:3
TCGA-UB-A7ME-01A	cluster2	gene.clusterA	15.97	0	0.0463235	low	1	1	NA	4	1	iCluster:1	Paradigm:C3	LIHC.iCluster:1
TCGA-UB-A7MF-01A	cluster1	gene.clusterA	7.03	1	0.0666553	high	1	3	1	3	3	iCluster:1	Paradigm:C2	LIHC.iCluster:1

[truncated: 4 more sheets: Supplementary Table  11, Supplementary Table 12, Supplementary Table  13, Supplementary Table  14]
